# Supplementary material for: Multi-scale dynamics influence the division potential of stomatal lineage ground cells in Arabidopsis
Source: Nat Commun. 2025 Mar 17;16:2612. doi: 10.1038/s41467-025-57730-9 (PMC11914061; doi:10.1038/s41467-025-57730-9)
Supplement: Supplementary file 4 — Source Data [file 41467_2025_57730_MOESM4_ESM.xlsx]

## Sheet: Figure 1
WT line	Cell ID	SLGC cell area at birth (µm²)	SLGC behaviour
#1	1	98.9032	Diff.
#1	2	86.2895	ACD
#1	3	67.0822	ACD
#1	4	115.1	Diff.
#1	5	82.276	Diff.
#1	6	74.3924	Diff.
#1	7	173.726	Diff.
#1	8	28.5243	Diff.
#1	9	48.7349	ACD
#1	10	53.3217	Diff.
#1	11	97.4698	Diff.
#1	12	64.0721	Diff.
#1	13	115.817	Diff.
#1	14	107.503	ACD
#1	15	92.1663	ACD
#1	16	101.483	Diff.
#1	17	96.4664	Diff.
#1	18	66.5088	Diff.
#1	19	260.445	Diff.
#1	20	97.7565	Diff.
#1	21	154.375	Diff.
#1	22	130.294	Diff.
#1	23	85.5728	Diff.
#1	24	122.841	Diff.
#1	25	130.724	Diff.
#1	26	85.1427	Diff.
#1	27	236.078	Diff.
#1	28	152.512	Diff.
#1	29	38.8446	Diff.
#1	30	104.207	ACD
#1	31	204.543	Diff.
#1	32	219.88	ACD
#1	33	55.6151	ACD
#1	34	129.864	Diff.
#1	35	131.154	Diff.
#1	36	102.057	Diff.
#1	37	228.767	Diff.
#1	38	133.161	Diff.
#1	39	274.779	Diff.
#1	40	56.0451	Diff.
#1	41	119.257	Diff.
#1	42	47.5882	ACD
#1	43	192.073	Diff.
#1	44	105.64	Diff.
#1	45	66.5088	Diff.
#1	46	47.7315	Diff.
#1	47	67.5122	Diff.
#1	48	81.416	ACD
#1	49	59.7719	ACD
#1	50	40.4213	Diff.
#2	1	78.4059	Diff.
#2	2	100.623	Diff.
#2	3	183.616	Diff.
#2	4	56.0451	Diff.
#2	5	73.819	Diff.
#2	6	91.4496	Diff.
#2	7	47.5882	Diff.
#2	8	57.9085	ACD
#2	9	185.766	Diff.
#2	10	72.099	Diff.
#2	11	173.869	Diff.
#2	12	69.6622	ACD
#2	13	69.8056	Diff.
#2	14	95.1764	Diff.
#2	15	59.6286	Diff.
#2	16	136.888	Diff.
#2	17	74.5357	ACD
#2	18	77.8325	Diff.
#2	19	164.695	Diff.
#2	20	64.2154	ACD
#2	21	21.214	ACD
#2	22	45.2948	ACD
#2	23	171.146	Diff.
#2	24	55.0418	Diff.
#2	25	39.1313	ACD
#2	26	37.1245	Diff.
#2	27	123.127	Diff.
#2	28	51.1717	Diff.
#2	29	129.864	Diff.
#2	30	56.9052	Diff.
#2	31	138.464	ACD
#2	32	53.1784	Diff.
#2	33	38.1279	ACD
#2	34	287.679	Diff.
#2	35	36.5512	ACD
#2	36	127.571	Diff.
#2	37	251.128	ACD
#2	38	66.3655	Diff.
#2	39	56.7618	Diff.
#2	40	50.885	ACD
#2	41	81.416	Diff.
#2	42	111.517	Diff.
#2	43	78.9792	Diff.
#2	44	64.5021	ACD
#2	45	29.9576	ACD
#2	46	39.9913	Diff.
#2	47	181.609	Diff.
#2	48	150.935	Diff.
#2	49	40.8513	Diff.
#2	50	NA	ACD
#2	51	38.9879	ACD
#2	52	92.3096	Diff.
#2	53	38.7012	ACD
#2	54	151.078	Diff.
#2	55	37.4112	ACD
#2	56	54.8984	ACD
#2	57	138.608	Diff.
#2	58	73.1024	ACD
#2	59	54.7551	ACD
#2	60	40.1346	ACD
#2	61	46.0115	Diff.
#2	62	49.0216	ACD
#2	63	88.4395	ACD
#2	64	48.0182	Diff.
#2	65	73.1024	Diff.
#2	66	64.5021	Diff.
#2	67	41.998	ACD
#2	68	39.2746	ACD
#2	69	35.2611	ACD
#2	70	71.5256	Diff.
#2	71	23.9374	Diff.
#2	72	47.5882	ACD
#2	73	74.9658	Diff.
#2	74	45.1515	Diff.
#2	75	170.429	Diff.
#2	76	41.998	Diff.
#2	77	190.639	Diff.
#2	78	137.604	ACD
#2	79	54.8984	Diff.
#2	80	110.084	Diff.
#3	1	77.9553	ACD
#3	2	54.0241	Diff.
#3	3	96.0111	Diff.
#3	4	53.3076	Diff.
#3	5	53.4509	Diff.
#3	6	54.8839	Diff.
#3	7	69.5005	ACD
#3	8	88.8461	Diff.
#3	9	156.054	Diff.
#3	10	43.2766	Diff.
#3	11	80.678	Diff.
#3	12	68.0675	ACD
#3	13	90.2791	Diff.
#3	14	78.0986	Diff.
#3	15	181.418	Diff.
#3	16	37.4013	Diff.
#3	17	141.724	Diff.
#3	18	74.5161	ACD
#3	19	124.814	Diff.
#3	20	161.499	Diff.
#3	21	107.188	Diff.
#3	22	62.9087	Diff.
#3	23	63.7685	Diff.
#3	24	171.1	Diff.
#3	25	68.4974	ACD
#3	26	63.7685	Diff.
#3	27	170.67	Diff.
#3	28	86.5533	ACD
#3	29	104.179	Diff.
#3	30	44.7096	Diff.
#3	31	57.7499	ACD
#3	32	115.93	Diff.
#3	34	135.132	Diff.
#3	35	164.222	Diff.
#3	36	85.2636	ACD
#3	37	64.485	Diff.
#3	38	65.918	ACD
#3	39	75.3759	Diff.
#3	40	121.232	Diff.
#3	41	86.2667	Diff.
#3	42	48.0055	ACD
#3	43	118.939	ACD
#3	44	101.743	Diff.
#3	45	56.8901	ACD
#3	46	337.328	Diff.
#3	47	73.9429	Diff.
#3	48	162.359	Diff.
#3	49	63.1953	Diff.
#3	50	46.8591	Diff.
#3	51	38.8343	Diff.
#3	52	216.67	Diff.
#3	53	89.276	Diff.
#3	55	52.3045	ACD
#3	56	70.7902	Diff.
#3	57	181.991	Diff.
#3	58	110.628	Diff.
#3	59	192.882	Diff.
#3	60	44.9962	ACD
#3	61	52.7344	ACD
#3	62	101.886	Diff.
#3	63	54.0241	Diff.
#3	64	68.2108	ACD

## Sheet: Figure 2
Individual	Cell ID	SLGC behaviour	Time after birth (minutes)	SLGC cell area (µm²)	SPCH intensity (a.u.)	SPCH concentration (a.u. per µm²)
1	1	Diff.	0	61.922	14196.5	1171.33
1	1	Diff.	45	63.4987	5506.1	351.754
1	1	Diff.	90	64.7888	3342.97	280.568
1	1	Diff.	135	64.2154	1604.11	154.853
1	1	Diff.	180	66.3655	3793.26	250.237
1	1	Diff.	225	69.0889	3657.17	265.235
1	1	Diff.	270	67.7989	2097.29	167.074
1	1	Diff.	315	70.2356	2667.36	202.968
1	1	Diff.	360	72.3857	4756.41	264.129
1	1	Diff.	405	73.6757	3198.34	234.115
1	1	Diff.	450	74.5357	4673.73	362.275
1	1	Diff.	495	74.3924	5490.36	440.579
1	1	Diff.	540	74.1057	5979.33	350.337
1	1	Diff.	585	74.6791	5502.53	328.052
1	1	Diff.	630	76.6858	5692.54	350.552
1	1	Diff.	675	78.6925	5365.56	398.459
1	1	Diff.	720	77.8325	6773.54	580.192
1	2	Diff.	0	79.5526	8612.15	570.927
1	2	Diff.	45	80.4126	1875.02	135.309
1	2	Diff.	90	84.4261	2214.08	175.251
1	2	Diff.	135	84.4261	0	0
1	2	Diff.	180	84.4261	0	0
1	2	Diff.	225	84.4261	266.086	24.4897
1	2	Diff.	270	84.4261	1074.08	78.4624
1	2	Diff.	315	84.4261	2038.58	134.278
1	2	Diff.	360	84.4261	0	0
1	2	Diff.	405	86.8628	703.196	46.3507
1	3	Diff.	0	235.934	8620.65	564.543
1	3	Diff.	45	241.954	6978.04	430.853
1	3	Diff.	90	245.968	5399.97	416.259
1	3	Diff.	135	251.988	3167.05	234.981
1	3	Diff.	180	252.561	0	0
1	3	Diff.	225	257.865	0	0
1	3	Diff.	270	262.595	0	0
1	3	Diff.	315	269.045	0	0
1	3	Diff.	360	270.765	2814.09	104.594
1	3	Diff.	405	273.919	5018.77	261.901
1	3	Diff.	450	275.066	3333.64	200.902
1	3	Diff.	495	275.352	2279.03	130.016
1	3	Diff.	540	279.509	0	0
1	3	Diff.	585	276.642	428.76	24.0651
1	4	ACD	0	42.2847	15439.1	1395.52
1	4	ACD	45	43.5747	11124.7	944.204
1	4	ACD	90	40.4213	14410.4	1220.7
1	4	ACD	135	43.5747	3622.04	321.86
1	4	ACD	180	43.5747	3124.47	290.184
1	4	ACD	225	44.4348	3706.92	296.804
1	4	ACD	270	44.8648	3924.74	364.12
1	4	ACD	315	45.2948	4820.93	384.973
1	4	ACD	360	47.1582	7782.63	463.294
1	4	ACD	405	48.1616	11365.6	1022.48
1	4	ACD	450	48.7349	10544	903.951
1	4	ACD	495	49.7383	9416.82	874.749
1	4	ACD	540	50.885	10023.1	794.627
1	4	ACD	585	52.3184	15309.7	1423.23
1	4	ACD	630	53.1784	12978.3	1117.08
1	4	ACD	675	54.0384	13648.3	864.024
1	4	ACD	720	52.3184	12661.9	1319.45
1	4	ACD	765	53.4651	14662.3	808.276
1	5	ACD	0	51.1717	9707.27	778.789
1	5	ACD	45	51.4583	5477.25	530.027
1	5	ACD	90	51.1717	3810.32	275.25
1	5	ACD	135	54.3251	2493.8	196.177
1	5	ACD	180	53.8951	2597.92	171.731
1	5	ACD	225	54.6118	2734.89	141.392
1	5	ACD	270	53.1784	6193.28	746.184
1	5	ACD	315	54.4684	5508.28	387.191
1	5	ACD	360	54.0384	4884.4	338.304
1	5	ACD	405	51.8883	5244.36	574.805
1	6	Diff.	0	39.4179	12447.9	1129.42
1	6	Diff.	45	40.4213	7140.82	519.099
1	6	Diff.	90	41.2813	5929.55	512.472
1	6	Diff.	135	41.138	5462.96	470.424
1	6	Diff.	180	40.9947	3852.85	341.609
1	6	Diff.	225	40.4213	5808.44	358.932
1	6	Diff.	270	40.4213	7417.72	598.419
1	6	Diff.	315	40.5646	9586.1	882.613
1	6	Diff.	360	39.2746	8963.15	1026.49
1	6	Diff.	405	39.7046	6017.09	455.57
1	6	Diff.	450	39.2746	11940.6	1279.61
1	7	ACD	0	45.5815	11649.6	909.425
1	7	ACD	45	45.7248	8708.22	726.128
1	7	ACD	90	43.8614	4993.81	344.067
1	7	ACD	135	45.7248	5672.68	420.738
1	7	ACD	180	46.0115	4472.57	350.73
1	7	ACD	225	46.5848	4140.83	293.845
1	7	ACD	270	46.4415	4630.12	394.168
1	7	ACD	315	46.1548	5480.15	566.085
1	7	ACD	360	47.1582	6816.85	522.126
1	7	ACD	405	47.1582	8017.18	673.116
1	7	ACD	450	46.2982	7322.75	578.583
1	7	ACD	495	44.5781	8840.4	767.502
1	8	ACD	0	39.9913	6247.1	440.171
1	8	ACD	45	38.2712	3074.43	239.574
1	8	ACD	90	37.1245	0	0
1	8	ACD	135	38.7012	1536.1	162.878
1	8	ACD	180	38.5579	1588.71	150.289
1	8	ACD	225	36.8379	2313.98	197.563
1	8	ACD	270	37.6979	3825.35	287.269
1	8	ACD	315	37.6979	2887.37	336.385
1	8	ACD	360	36.1212	4911.64	449.465
1	9	ACD	0	169.712	1540.49	97.8787
1	9	ACD	45	173.869	768.357	41.7798
1	9	ACD	90	177.739	3687.71	252.557
1	9	ACD	135	174.586	2429.02	179.121
1	9	ACD	180	174.442	5088.29	295.207
1	9	ACD	225	178.169	5376.88	241.405
1	9	ACD	270	179.029	1914.23	113.668
1	9	ACD	315	187.629	6313.34	340.205
1	9	ACD	360	188.633	5233.29	319.386
1	9	ACD	405	192.646	7655.86	481.004
1	9	ACD	450	195.943	9192.29	490.595
1	9	ACD	495	196.373	8136.73	665.743
1	9	ACD	540	200.1	9787.22	778.298
1	9	ACD	585	199.24	10259.5	723.096
1	9	ACD	630	202.823	8194.98	651.037
1	9	ACD	675	203.97	11566.1	757.123
1	9	ACD	720	206.55	13067.4	713.554
1	10	ACD	0	81.2726	22041.3	1560.28
1	10	ACD	45	81.5593	16854.9	1516.64
1	10	ACD	90	82.4193	13011.8	928.715
1	10	ACD	135	81.5593	11684.4	740.09
1	11	ACD	0	165.985	15902.4	951.808
1	11	ACD	45	167.419	9265.21	685.174
1	11	ACD	90	171.432	11870.1	710.333
1	11	ACD	135	171.862	8579.87	655.666
1	11	ACD	180	172.006	7275.78	553.211
1	11	ACD	225	175.589	8415.76	706.405
1	11	ACD	270	176.879	9524.34	668.503
1	12	ACD	0	55.6151	12689	1059.19
1	12	ACD	45	55.0418	7001.76	577.989
1	12	ACD	90	58.3385	4400.35	310.221
1	12	ACD	135	58.6252	1702.3	128.946
1	12	ACD	180	56.7618	1352.79	152.634
1	12	ACD	225	64.3587	1614.56	127.233
1	12	ACD	270	60.7753	2720.47	219.648
1	12	ACD	315	63.6421	3554.24	264.414
1	12	ACD	360	61.492	4981.41	429.8
1	12	ACD	405	63.6421	3801.64	294.743
1	12	ACD	450	62.4954	5506.99	428.975
1	13	Diff.	0	162.689	13066.3	1119.37
1	13	Diff.	45	161.972	6359.07	427.848
1	13	Diff.	90	162.689	2033.08	156.202
1	13	Diff.	135	167.992	267.593	19.3427
1	13	Diff.	180	169.569	0	0
1	13	Diff.	225	174.156	0	0
1	13	Diff.	270	178.599	0	0
1	13	Diff.	315	178.742	0	0
1	13	Diff.	360	182.039	0	0
1	13	Diff.	405	182.183	0	0
1	13	Diff.	450	186.196	0	0
1	13	Diff.	495	190.783	0	0
1	13	Diff.	540	191.786	0	0
1	14	Diff.	0	146.205	11841.8	735.959
1	14	Diff.	45	148.641	9671.18	595.598
1	14	Diff.	90	149.358	9406.88	524.77
1	14	Diff.	135	153.228	10098.8	586.958
1	14	Diff.	180	155.522	10011.4	797.205
1	14	Diff.	225	159.392	8274.97	451.171
1	14	Diff.	270	156.382	11721.6	887.187
1	14	Diff.	315	158.388	10181.2	630.476
1	14	Diff.	360	160.682	8666.18	469.375
1	14	Diff.	405	164.122	8010.91	573.418
1	14	Diff.	450	164.122	10199.8	610.006
1	15	Diff.	0	77.5458	6417.48	423.332
1	15	Diff.	45	78.6925	1382.73	100.649
1	15	Diff.	90	80.2693	742.98	72.7676
1	15	Diff.	135	81.1293	621.715	39.8369
1	15	Diff.	180	81.5593	560.545	29.473
1	15	Diff.	225	82.276	1241.7	70.979
1	15	Diff.	270	84.8561	1182	85.7949
1	15	Diff.	315	86.2895	3655.1	240.853
1	15	Diff.	360	90.1596	4198.34	259.297
1	15	Diff.	405	88.7262	5550.05	481.612
1	15	Diff.	450	92.023	6543.01	498.249
1	15	Diff.	495	92.453	4054.46	247.763
1	16	ACD	0	64.6454	14280.9	961.839
1	16	ACD	45	64.9321	10529	1009.38
1	16	ACD	90	64.3587	10910.1	1007.11
1	16	ACD	135	65.2188	7743	561.222
1	16	ACD	180	66.7955	4838.73	281.402
1	17	Diff.	0	45.2948	8317.29	955.355
1	17	Diff.	45	47.8749	6467.6	530.534
1	17	Diff.	90	48.0182	4339.79	370.167
1	17	Diff.	135	46.2982	2018.63	202.272
1	17	Diff.	180	48.3049	2724.59	217.151
1	17	Diff.	225	48.4482	3376.87	247.086
1	17	Diff.	270	48.4482	4878.82	276.755
1	17	Diff.	315	48.5916	5956.29	397.632
1	17	Diff.	360	50.5983	5253.1	389.738
1	17	Diff.	405	49.5949	5857.24	567.665
1	17	Diff.	450	50.885	8093.72	758.936
1	17	Diff.	495	48.8782	6155.97	483.029
1	17	Diff.	540	49.0216	5508.86	425.479
1	18	ACD	0	90.0162	19264.2	1174
1	18	ACD	45	91.7363	13127.8	961.987
1	18	ACD	90	92.883	10842.3	733.046
1	18	ACD	135	95.3197	6606.72	476.159
1	18	ACD	180	94.8897	7011.58	433.736
1	18	ACD	225	96.7531	5536.39	383.36
1	18	ACD	270	97.6132	6166.57	459.509
1	18	ACD	315	99.0465	9563.18	585.166
1	18	ACD	360	98.7599	7061.43	417.003
1	18	ACD	405	101.913	9486.05	561.154
1	18	ACD	450	102.773	10834.6	666.807
1	18	ACD	495	103.347	17341.2	1104.5
1	18	ACD	540	105.21	15793.6	716.355
1	18	ACD	585	104.493	15075.8	1097.8
1	18	ACD	630	108.077	17230.7	1340.52
1	18	ACD	675	109.224	18012.2	1146.53
1	18	ACD	720	109.224	22876.5	1597.76
1	18	ACD	765	109.367	22396.9	1820.32
1	18	ACD	810	108.937	24831.8	2116.86
1	19	Diff.	0	201.82	23140.2	1387.2
1	19	Diff.	45	203.827	13608.4	923.964
1	19	Diff.	90	207.553	5412.41	325.155
1	19	Diff.	135	210.133	0	0
1	19	Diff.	180	211.997	0	0
1	19	Diff.	225	216.01	0	0
1	19	Diff.	270	220.597	0	0
1	19	Diff.	315	225.041	0	0
1	19	Diff.	360	229.627	0	0
1	19	Diff.	405	232.781	0	0
1	19	Diff.	450	236.651	0	0
1	19	Diff.	495	238.514	0	0
1	19	Diff.	540	241.524	0	0
1	19	Diff.	585	246.255	0	0
1	19	Diff.	630	246.541	0	0
1	19	Diff.	675	251.701	0	0
1	19	Diff.	720	254.282	0	0
1	19	Diff.	765	256.145	0	0
1	19	Diff.	810	260.588	69.5888	4.98288
1	20	Diff.	0	106.07	11923.2	899.04
1	20	Diff.	45	106.787	4675.68	425.473
1	20	Diff.	90	108.937	2313.38	150.673
1	20	Diff.	135	109.51	2100.85	161.036
1	20	Diff.	180	112.664	252.389	20.9559
1	20	Diff.	225	112.95	512.305	36.4926
1	20	Diff.	270	117.107	394.576	35.1322
1	20	Diff.	315	118.827	1649.92	101.081
1	20	Diff.	360	120.691	2729.63	166.769
1	20	Diff.	405	123.414	5238.28	331.21
1	20	Diff.	450	126.711	3445.37	276.037
1	20	Diff.	495	129.578	5208.25	366.88
1	20	Diff.	540	129.434	6813.45	370.598
1	21	ACD	0	59.0552	13568.9	936.49
1	21	ACD	45	57.0485	10244.4	968.469
1	21	ACD	90	59.1986	8819.71	541.913
1	21	ACD	135	59.1986	7958.7	655.07
1	21	ACD	180	60.4886	7168.93	486.404
1	21	ACD	225	61.062	6450.74	476.406
1	22	ACD	0	73.819	20989.9	1268.33
1	22	ACD	45	74.3924	18945.2	1318.29
1	22	ACD	90	75.9691	12497.3	788.122
1	22	ACD	135	76.9725	7433.81	514.409
1	22	ACD	180	76.8291	9486.62	703.726
1	22	ACD	225	77.4025	9399.96	622.15
1	22	ACD	270	80.5559	6994.34	562.094
1	22	ACD	315	79.5526	7696.32	562.597
1	22	ACD	360	79.8392	9047.48	724.901
1	22	ACD	405	81.7026	11034.5	904.584
1	22	ACD	450	80.9859	7529.24	673.118
1	22	ACD	495	82.5627	8179.7	606.782
1	22	ACD	540	82.5627	8885.21	740.898
1	22	ACD	585	84.7127	12063.9	827.015
1	22	ACD	630	84.9994	12677.4	1043.8
1	22	ACD	675	84.8561	14444.5	770.921
1	22	ACD	720	85.1427	13459.1	1096.37
1	22	ACD	765	85.7161	13149.4	736.539
1	23	Diff.	0	65.9355	15099.2	1337.18
1	23	Diff.	45	68.8022	14681.7	1045.55
1	23	Diff.	90	69.2322	14015.3	1373.6
1	23	Diff.	135	70.9523	11294.1	767.977
1	23	Diff.	180	70.9523	7383.08	406.975
1	23	Diff.	225	75.1091	6150.99	425.061
1	23	Diff.	270	73.819	6836.8	437.216
1	23	Diff.	315	75.1091	4447.28	376.609
1	23	Diff.	360	75.6824	6979.67	458.044
1	23	Diff.	405	78.8359	6283.68	430.357
1	23	Diff.	450	78.4059	7200.86	607.183
1	23	Diff.	495	79.6959	6423.71	395.997
1	23	Diff.	540	79.1226	9331.54	775.805
1	23	Diff.	585	80.2693	6552.9	391.663
1	23	Diff.	630	79.5526	6294.3	586.287
1	23	Diff.	675	80.4126	5283.08	379.292
1	23	Diff.	720	79.1226	5234.93	402.208
1	23	Diff.	765	80.4126	3989.58	329.861
1	24	Diff.	0	165.555	12928.7	756.321
1	24	Diff.	45	169.712	8526.49	728.73
1	24	Diff.	90	171.289	6365.04	501.969
1	24	Diff.	135	174.586	3509.95	214.025
1	24	Diff.	180	176.592	5664.06	523.444
1	24	Diff.	225	179.172	3023.3	208.091
1	24	Diff.	270	181.753	4923	302.01
1	24	Diff.	315	185.336	0	0
1	24	Diff.	360	186.053	3381.51	185.627
1	24	Diff.	405	190.353	4264.56	318.641
1	24	Diff.	450	191.5	6092.24	316.338
1	24	Diff.	495	193.936	3207.3	255.785
1	24	Diff.	540	196.516	5811.35	387.554
1	24	Diff.	585	195.943	5867.04	432.086
1	24	Diff.	630	197.806	5673.64	270.334
1	24	Diff.	675	200.386	3481.28	220.128
1	24	Diff.	720	199.096	6488.94	337.867
1	24	Diff.	765	201.963	6070.17	301.055
1	25	Diff.	0	172.722	9094.77	668.834
1	25	Diff.	45	175.732	1382.61	86.414
1	25	Diff.	90	179.029	1141.24	61.7445
1	25	Diff.	135	184.619	0	0
1	25	Diff.	180	186.483	0	0
1	25	Diff.	225	188.919	0	0
1	25	Diff.	270	190.783	423.377	16.9587
1	25	Diff.	315	197.376	0	0
1	25	Diff.	360	198.093	0	0
1	25	Diff.	405	200.243	0	0
1	25	Diff.	450	204.973	0	0
1	25	Diff.	495	208.127	0	0
1	25	Diff.	540	212.714	0	0
1	25	Diff.	585	220.74	0	0
1	25	Diff.	630	213.287	0	0
1	26	Diff.	0	106.357	10009	645.721
1	26	Diff.	45	112.377	4188.73	205.438
1	26	Diff.	90	112.09	2481.84	208.322
1	26	Diff.	135	112.95	1768.27	136.64
1	26	Diff.	180	114.384	1341.07	92.5375
1	26	Diff.	225	113.237	995.59	60.1158
1	26	Diff.	270	114.814	1382.8	87.5819
1	26	Diff.	315	119.401	2567.16	198.008
1	26	Diff.	360	118.971	1084.75	60.9855
1	26	Diff.	405	116.82	19.5867	1.47662
1	26	Diff.	450	118.397	1369.65	110.909
1	26	Diff.	495	117.824	2192.74	147.248
1	27	ACD	0	107.647	11898	602.021
1	27	ACD	45	106.643	9348.42	685.747
1	27	ACD	90	107.36	4689.94	212.238
1	27	ACD	135	109.367	1157.67	83.466
1	27	ACD	180	109.94	5409.35	332.338
1	27	ACD	225	111.66	2003.81	173.155
1	27	ACD	270	111.66	5109.62	307.573
1	27	ACD	315	113.237	7580.59	619.647
1	27	ACD	360	115.53	6873.86	614.093
1	27	ACD	405	113.81	5178.12	283.318
1	27	ACD	450	116.247	7068.2	316.086
1	27	ACD	495	116.39	7386.64	465.99
1	27	ACD	540	120.117	9413.13	650.403
1	27	ACD	585	119.974	11975.6	868.759
1	28	Diff.	0	109.08	15397.9	1072.39
1	28	Diff.	45	109.367	9501.39	618.09
1	28	Diff.	90	112.95	8664.59	757.435
1	28	Diff.	135	114.67	8345.19	588.637
1	28	Diff.	180	115.53	8987.75	505.55
1	28	Diff.	225	115.817	4954.95	336.73
1	28	Diff.	270	115.244	4596.78	331.419
1	28	Diff.	315	116.82	2585.3	208.16
1	28	Diff.	360	117.107	1897.12	138.898
1	29	Diff.	0	52.3184	6746.72	534.274
1	29	Diff.	45	50.885	6506.94	512.186
1	29	Diff.	90	52.3184	4416.89	266.128
1	29	Diff.	135	52.0317	4234.78	360.128
1	29	Diff.	180	51.8883	3495.81	238.8
1	29	Diff.	225	52.175	3160.58	186.82
1	29	Diff.	270	52.7484	4382.88	293.975
1	29	Diff.	315	54.1817	3693.85	359.875
1	29	Diff.	360	53.7517	5429.37	383.274
1	29	Diff.	405	54.1817	6343.52	494.086
1	29	Diff.	450	55.7585	3871.93	355.076
1	30	Diff.	0	93.1697	9564.92	697.46
1	30	Diff.	45	93.313	5582.57	348.037
1	30	Diff.	90	91.7363	2256.98	162.895
1	30	Diff.	135	96.0364	1025.65	70.8559
1	30	Diff.	180	95.6064	2321.86	119.793
1	30	Diff.	225	95.8931	3556.93	168.94
1	30	Diff.	270	97.6132	4573.59	221.477
1	30	Diff.	315	98.3298	2013.87	115.682
1	30	Diff.	360	97.6132	2076.81	184.83
1	30	Diff.	405	97.6132	3374.55	238.311
1	31	Diff.	0	73.5324	8875.21	531.04
1	31	Diff.	45	74.6791	5334.5	359.301
1	31	Diff.	90	76.2558	3020.77	164.903
1	31	Diff.	135	78.2625	2079.79	125.615
1	31	Diff.	180	79.2659	3425.71	272.821
1	31	Diff.	225	78.6925	4279.7	360.443
1	31	Diff.	270	80.6993	5142.06	428.423
1	31	Diff.	315	80.9859	4606.12	421.516
1	31	Diff.	360	81.7026	4198.92	258.159
1	31	Diff.	405	82.8493	4714.13	276.411
1	31	Diff.	450	82.706	5198.18	317.463
1	32	ACD	0	69.5189	13804.5	1060.28
1	32	ACD	45	69.0889	12646.8	812.069
1	32	ACD	90	71.0956	11158	1302.82
1	32	ACD	135	72.099	7742.74	505.656
1	32	ACD	180	70.5223	7600.85	587.34
1	32	ACD	225	74.6791	8329.87	702.464
1	32	ACD	270	73.819	7988.04	623.671
1	32	ACD	315	75.6824	5690.66	327.104
1	32	ACD	360	75.8258	7235.1	548.677
1	32	ACD	405	76.6858	8619.74	549.011
1	33	Diff.	0	65.9355	6888.75	454.923
1	33	Diff.	45	65.9355	3281.02	287.912
1	33	Diff.	90	67.5122	1524.2	113.395
1	33	Diff.	135	68.9456	1716.86	98.7024
1	33	Diff.	180	70.2356	3093.5	253.801
1	33	Diff.	225	69.9489	842.747	68.0083
1	33	Diff.	270	70.6656	2653.46	181.853
1	33	Diff.	315	72.959	826.242	53.2092
1	33	Diff.	360	74.1057	727.2	70.6353
1	33	Diff.	405	74.3924	2194.82	192.125
1	33	Diff.	450	71.9557	1504.78	70.9402
1	33	Diff.	495	74.6791	531.593	32.5439
1	34	Diff.	0	150.792	11903.9	776.389
1	34	Diff.	45	153.515	6138.13	285.925
1	34	Diff.	90	157.958	2880.05	197.571
1	34	Diff.	135	157.672	61.9686	3.65679
1	34	Diff.	180	157.672	1064.3	73.356
1	34	Diff.	225	159.678	1338	65.2733
1	34	Diff.	270	161.685	1828.94	96.5088
1	34	Diff.	315	168.135	3369.8	269.725
1	34	Diff.	360	169.139	5009.92	321.369
1	34	Diff.	405	173.869	2996.52	151.303
1	34	Diff.	450	178.169	3765.13	226.756
1	34	Diff.	495	182.469	1656.34	126.517
1	34	Diff.	540	184.476	4684.98	213.958
1	34	Diff.	585	189.206	3155.92	240.532
1	34	Diff.	630	191.356	1938.97	103.399
1	34	Diff.	675	193.506	16.1253	1.20346
1	34	Diff.	720	195.37	2969.74	209.652
1	34	Diff.	765	196.803	2583.08	154.643
1	35	Diff.	0	56.6185	14607.5	1053.72
1	35	Diff.	45	58.4819	10103.2	654.893
1	35	Diff.	90	59.1986	6885.91	606.26
1	35	Diff.	135	62.782	2511.46	173.91
1	35	Diff.	180	62.782	2471.39	183.854
1	35	Diff.	225	63.4987	3640.24	325.184
1	35	Diff.	270	64.0721	4287.29	392.572
1	35	Diff.	315	64.6454	3580.66	271.342
1	35	Diff.	360	64.6454	3093.14	213.943
1	35	Diff.	405	61.7787	3149.56	240.917
1	35	Diff.	450	68.5155	5474.05	363.861
1	35	Diff.	495	68.6589	3152.66	206.967
1	35	Diff.	540	69.9489	2827.75	204.308
1	35	Diff.	585	70.5223	3541.85	209.926
1	35	Diff.	630	71.8123	3895.16	266.06
1	35	Diff.	675	75.1091	3426.77	289.512
1	35	Diff.	720	74.2491	4644.84	381.096
1	35	Diff.	765	74.6791	4735.12	295.412
1	35	Diff.	810	77.4025	4255.36	216.679
1	36	Diff.	0	74.1057	20729.7	1575.45
1	36	Diff.	45	74.3924	12348.7	642.965
1	36	Diff.	90	74.8224	9420.76	684.965
1	36	Diff.	135	73.9624	6211.5	513.272
1	36	Diff.	180	75.3958	8492.33	702.961
1	36	Diff.	225	75.8258	5017.96	441.718
1	36	Diff.	270	77.9759	7330.63	461.72
1	36	Diff.	315	77.6892	5889.72	429.591
1	36	Diff.	360	78.1192	4527.26	330.319
1	36	Diff.	405	79.9826	6261.13	497.016
1	36	Diff.	450	79.4092	5192.22	475.537
1	36	Diff.	495	80.9859	5671.01	315.636
1	36	Diff.	540	80.6993	8045.29	532.884
1	36	Diff.	585	81.416	8417.66	691.304
1	37	Diff.	0	136.888	17911.2	1064.73
1	37	Diff.	45	134.594	12222.9	757.978
1	37	Diff.	90	138.321	5242.91	325.658
1	37	Diff.	135	139.611	3472.98	220.507
1	37	Diff.	180	139.755	1419.42	106.49
1	37	Diff.	225	139.755	1720.88	125.159
1	37	Diff.	270	140.471	542.638	35.6555
1	37	Diff.	315	144.055	511.912	40.4158
1	37	Diff.	360	145.775	0	0
1	37	Diff.	405	142.478	1670.82	89.3956
1	37	Diff.	450	143.338	4522.54	269.847
1	37	Diff.	495	145.345	2500.77	197.572
1	37	Diff.	540	148.641	4443.66	223.641
1	37	Diff.	585	149.501	6700.36	445.357
1	37	Diff.	630	149.932	3987.08	216.183
1	38	Diff.	0	57.9085	19678.3	1704.63
1	38	Diff.	45	57.6219	8963.82	541.647
1	38	Diff.	90	56.9052	4234.07	269.964
1	38	Diff.	135	58.7686	4186.3	266.103
1	38	Diff.	180	58.9119	3721.09	329.756
1	38	Diff.	225	56.4752	6189.48	435.52
1	38	Diff.	270	58.9119	6052.22	440.241
1	38	Diff.	315	59.3419	7637.74	577.11
1	38	Diff.	360	59.6286	7272.8	491.122
1	38	Diff.	405	61.062	7048.6	558.605
1	38	Diff.	450	60.4886	6431.78	400.407
1	38	Diff.	495	61.492	6298.33	533.081
1	38	Diff.	540	62.352	7183.71	511.937
1	38	Diff.	585	61.922	5777.26	367.657
1	38	Diff.	630	60.7753	5824.5	386.873
1	38	Diff.	675	61.922	5604.16	457.033
1	38	Diff.	720	60.0586	5231.67	335.244
1	39	ACD	0	151.795	15900.5	975.259
1	39	ACD	45	157.672	16455.7	1042.07
1	39	ACD	90	159.822	15894.7	992.87
1	39	ACD	135	161.542	12382.7	808.027
1	39	ACD	180	158.675	10553.3	771.473
1	39	ACD	225	162.115	9456.04	666.19
1	39	ACD	270	163.262	10110.2	623.818
1	39	ACD	315	166.129	9536.43	567.699
1	39	ACD	360	166.702	11160.1	773.107
1	39	ACD	405	168.852	11514.6	569.499
1	39	ACD	450	172.579	15616.1	979.063
1	39	ACD	495	174.729	16698.4	1108.86
1	39	ACD	540	175.302	14609.8	926.418
1	39	ACD	585	179.459	16542.7	759.279
1	39	ACD	630	180.462	12576.8	1051.29
1	39	ACD	675	183.473	15277.4	955.084
1	39	ACD	720	186.483	19112.1	1076.47
1	39	ACD	765	189.063	17303.9	1106.91
1	40	Diff.	0	76.2558	19589.6	1171.64
1	40	Diff.	45	77.5458	16633.4	1312.44
1	40	Diff.	90	76.1125	9240.75	500.274
1	40	Diff.	135	76.8291	8668.72	462.548
1	40	Diff.	180	78.8359	5991.57	450.697
1	40	Diff.	225	80.9859	4724.29	395.947
1	40	Diff.	270	78.5492	9035.99	692.908
1	40	Diff.	315	78.8359	12203.7	752.519
1	40	Diff.	360	81.1293	9599.32	630.569
1	40	Diff.	405	81.7026	7705.7	771.802
1	40	Diff.	450	81.416	8050.32	697.513
1	40	Diff.	495	82.9927	5057.23	349.517
1	40	Diff.	540	82.276	3877.85	217.845
1	40	Diff.	585	82.9927	4543.76	345.68
1	40	Diff.	630	81.846	3915.27	275.802
1	40	Diff.	675	82.706	4851.18	431.447
1	41	ACD	0	113.237	27028.9	1807.56
1	41	ACD	45	114.527	25904.5	2005.86
1	41	ACD	90	117.394	22079.7	1436.03
1	41	ACD	135	115.53	13571.9	951.528
1	41	ACD	180	118.254	6094.48	443.294
1	41	ACD	225	117.25	3584.46	293.925
1	41	ACD	270	119.114	9410.73	417.483
1	41	ACD	315	119.114	8906.24	600.865
1	41	ACD	360	118.684	7580.03	471.163
1	41	ACD	405	118.54	9132.31	674.72
1	41	ACD	450	120.977	8017.88	598.533
1	41	ACD	495	119.831	11234	737.848
1	41	ACD	540	121.981	9174.56	498.216
1	41	ACD	585	120.977	8174.09	526.118
1	41	ACD	630	120.977	10392.4	712.996
1	41	ACD	675	121.981	11683.5	825.538
1	41	ACD	720	121.264	11747	713.572
1	41	ACD	765	121.694	11730.5	771.467
1	41	ACD	810	121.407	11773.9	661.017
1	42	Diff.	0	136.744	14234.4	943.829
1	42	Diff.	45	134.021	9085.36	636.96
1	42	Diff.	90	139.468	8021.46	524.498
1	42	Diff.	135	141.045	5087.49	324.497
1	42	Diff.	180	139.468	3924.97	252.791
1	42	Diff.	225	141.188	5661.76	279.804
1	42	Diff.	270	143.481	5397.71	486.842
1	42	Diff.	315	144.055	4379.23	301.099
1	42	Diff.	360	143.338	3426.07	245.433
1	42	Diff.	405	141.618	1621.05	77.9138
1	43	Diff.	0	79.1226	10778.8	807.784
1	43	Diff.	45	79.6959	4836.09	278.095
1	43	Diff.	90	81.2726	0	0
1	43	Diff.	135	81.5593	0	0
1	43	Diff.	180	83.996	0	0
1	43	Diff.	225	82.276	0	0
1	43	Diff.	270	83.2794	0	0
1	43	Diff.	315	85.4294	598.611	34.5164
1	43	Diff.	360	84.2827	0	0
1	43	Diff.	405	86.8628	252.56	18.0923
1	43	Diff.	450	88.2962	0	0
1	43	Diff.	495	89.1562	1580.77	104.381
1	43	Diff.	540	90.3029	0	0
1	43	Diff.	585	91.3063	1706.39	109.113
1	43	Diff.	630	91.1629	2717.94	194.912
1	44	Diff.	0	111.087	14796.8	809.2
1	44	Diff.	45	107.503	5454.78	320.233
1	44	Diff.	90	109.797	3410.53	243.398
1	44	Diff.	135	113.237	3473.31	188.475
1	44	Diff.	180	113.38	2952.33	168.994
1	44	Diff.	225	116.82	1828.63	104.463
1	44	Diff.	270	116.247	2948.07	147.678
1	44	Diff.	315	118.684	1947.57	116.041
1	44	Diff.	360	116.677	3519.75	210.051
1	44	Diff.	405	121.264	4339.17	276.95
1	44	Diff.	450	122.697	3621.87	250.206
1	44	Diff.	495	125.277	7583.54	531.094
1	44	Diff.	540	127.571	5075.53	236.049
1	44	Diff.	585	128.001	7106.2	497.828
1	45	Diff.	0	49.4516	10247.8	668.737
1	45	Diff.	45	49.4516	6574.47	398.054
1	45	Diff.	90	50.3116	900.752	64.8306
1	45	Diff.	135	51.0283	354.312	31.2302
1	45	Diff.	180	50.455	648.487	47.9186
1	45	Diff.	225	51.4583	0	0
1	45	Diff.	270	49.5949	0	0
1	45	Diff.	315	50.455	750.444	60.609
1	45	Diff.	360	51.8883	4253.07	306.724
1	45	Diff.	405	50.885	6819.17	501.067
1	45	Diff.	450	50.0249	3287.82	256.563
1	45	Diff.	495	49.3083	3294.35	239.59
1	45	Diff.	540	51.315	3425.02	341.916
1	45	Diff.	585	51.1717	4563.14	296.387
1	45	Diff.	630	52.0317	6223.58	516.682
1	45	Diff.	675	51.4583	6581.18	522.419
1	45	Diff.	720	52.7484	8957.71	782.527
1	46	ACD	0	188.633	26034.9	1922.46
1	46	ACD	45	193.363	9031.19	625.836
1	46	ACD	90	195.943	1470.21	110.706
1	46	ACD	135	198.236	0	0
1	46	ACD	180	191.786	0	0
1	46	ACD	225	193.65	0	0
1	46	ACD	270	197.663	0	0
1	46	ACD	315	200.96	902.208	47.0654
1	46	ACD	360	202.393	4412.44	320.764
1	46	ACD	405	203.253	3186.11	195.742
1	46	ACD	450	204.973	3078.44	157.047
1	46	ACD	495	207.41	6211.25	347.257
1	46	ACD	540	205.977	8499.7	472.939
1	46	ACD	585	208.557	4304.97	280.902
1	46	ACD	630	212.57	6090.05	331.99
1	46	ACD	675	207.697	10208.4	785.162
1	46	ACD	720	210.707	12840.9	832.099
1	46	ACD	765	210.563	7349.65	436.004
1	47	Diff.	0	107.79	11508.6	676.2
1	47	Diff.	45	107.503	6824.78	389.152
1	47	Diff.	90	112.234	2918.13	222.805
1	47	Diff.	135	111.66	3741.24	240.637
1	47	Diff.	180	113.237	1909.17	144.341
1	47	Diff.	225	115.1	3126.36	195.06
1	47	Diff.	270	117.394	3388.68	210.634
1	47	Diff.	315	117.25	4544.58	394.277
1	47	Diff.	360	118.54	5604.7	404.497
1	47	Diff.	405	118.684	8171.23	456.552
1	47	Diff.	450	119.114	9520.83	433.741
1	47	Diff.	495	121.121	10410.1	499.722
1	47	Diff.	540	120.834	9263.75	505.482
1	47	Diff.	585	124.847	7407.25	561.153
1	48	ACD	0	44.0048	17207.6	999.462
1	48	ACD	45	41.2813	12446.7	1048.33
1	48	ACD	90	37.9846	7904.09	504.237
1	48	ACD	135	37.6979	5168.05	491.849
1	48	ACD	180	39.4179	4795.28	314.24
1	48	ACD	225	41.2813	2992.19	236.745
1	48	ACD	270	38.5579	4610.66	330.15
1	48	ACD	315	39.848	5127.16	396.846
1	48	ACD	360	39.848	4347.28	284.481
1	48	ACD	405	41.7113	5931.85	494.345
1	48	ACD	450	44.8648	6621.39	521.351
1	48	ACD	495	44.4348	7676.52	615.029
1	48	ACD	540	42.1414	9673	590.247
1	48	ACD	585	45.1515	12252.4	712.656
1	48	ACD	630	43.0014	11451.9	1043.33
1	48	ACD	675	43.8614	9956.77	1278.39
1	49	Diff.	0	49.7383	12563.4	1236.61
1	49	Diff.	45	43.4314	10307.1	1443.41
1	49	Diff.	90	45.5815	4865.61	424.806
1	49	Diff.	135	45.0081	2529.21	186.507
1	49	Diff.	180	47.1582	2556.08	209.225
1	49	Diff.	225	47.4449	2843.9	252.113
1	49	Diff.	270	48.1616	2536.88	263.547
1	49	Diff.	315	49.0216	4178.78	433.224
1	49	Diff.	360	50.1683	4788.8	366.794
1	49	Diff.	405	51.8883	5524.7	524.174
1	49	Diff.	450	51.6017	6613.81	500.491
1	49	Diff.	495	51.745	7494.75	594.724
1	49	Diff.	540	52.0317	6710.95	564.237
1	49	Diff.	585	53.6084	8085.53	787.697
1	49	Diff.	630	55.0418	5717.21	450.948
1	49	Diff.	675	55.0418	3588.26	280.241
1	49	Diff.	720	56.4752	2880.55	186.509
1	50	Diff.	0	58.7686	7486.02	495.313
1	50	Diff.	45	58.3385	3928.46	243.864
1	50	Diff.	90	60.0586	2923.83	215.971
1	50	Diff.	135	57.9085	972.859	56.871
1	50	Diff.	180	58.3385	1444.84	108.441
1	50	Diff.	225	58.6252	1162.95	88.9427
1	50	Diff.	270	59.1986	82.4186	7.8673
1	50	Diff.	315	60.7753	593.399	44.7466
1	50	Diff.	360	59.4853	33.862	3.02173
1	50	Diff.	405	60.9186	592.525	53.815
1	50	Diff.	450	64.3587	0	0
1	50	Diff.	495	65.2188	0	0
1	50	Diff.	540	67.2255	9.82023	0.885793
1	50	Diff.	585	65.3621	1271.22	86.3197
1	50	Diff.	630	65.6488	1402.9	90.441
1	50	Diff.	675	68.0855	784.457	72.5065
1	50	Diff.	720	71.669	1959.37	154.546
1	51	Diff.	0	127.141	11048.2	674.399
1	51	Diff.	45	124.847	3520.87	207.236
1	51	Diff.	90	127.571	1734.33	114.153
1	51	Diff.	135	128.431	187.941	13.5502
1	51	Diff.	180	129.578	0	0
1	51	Diff.	225	128.144	4675.44	229.08
1	51	Diff.	270	131.584	4879.39	307.85
1	51	Diff.	315	131.154	2169.02	174.181
1	51	Diff.	360	133.878	2245.52	142.347
1	51	Diff.	405	135.884	3874.69	298.423
1	51	Diff.	450	138.178	3198.66	157.838
1	51	Diff.	495	136.744	4112.87	277.058
1	51	Diff.	540	138.608	1305.9	81.4882
1	51	Diff.	585	141.188	2083.22	134.951
1	51	Diff.	630	141.331	1435.6	105.646
1	52	Diff.	0	185.193	9745.55	464.828
1	52	Diff.	45	188.059	4183.4	248.804
1	52	Diff.	90	191.786	0	0
1	52	Diff.	135	190.926	0	0
1	52	Diff.	180	195.226	860.233	46.0263
1	52	Diff.	225	197.663	0	0
1	52	Diff.	270	201.103	424.913	27.5663
1	52	Diff.	315	202.25	0	0
1	52	Diff.	360	204.4	3262.4	201.286
1	52	Diff.	405	205.26	1614.68	89.1879
1	52	Diff.	450	207.983	2707.57	187.201
1	52	Diff.	495	207.84	2886.88	137.277
1	53	Diff.	0	153.515	10395.4	805.367
1	53	Diff.	45	148.211	5957.42	370.076
1	53	Diff.	90	151.795	859.644	49.7709
1	53	Diff.	135	154.088	0	0
1	53	Diff.	180	155.522	0	0
1	53	Diff.	225	158.532	0	0
1	53	Diff.	270	160.682	0	0
1	53	Diff.	315	160.395	0	0
1	53	Diff.	360	161.972	0	0
1	53	Diff.	405	165.555	0	0
1	53	Diff.	450	168.279	0	0
1	53	Diff.	495	166.415	426.767	26.9664
1	53	Diff.	540	167.562	278.326	16.6315
1	53	Diff.	585	168.422	2529.6	148.18
1	53	Diff.	630	171.289	0	0
1	54	Diff.	0	NA	NA	NA
1	54	Diff.	45	NA	NA	NA
1	54	Diff.	90	NA	NA	NA
1	54	Diff.	135	108.65	2643.85	136.869
1	54	Diff.	180	108.65	2259.09	128.119
1	54	Diff.	225	110.37	380.928	22.994
1	54	Diff.	270	110.37	2053.6	134.233
1	54	Diff.	315	113.524	0	0
1	54	Diff.	360	118.827	1672.62	154.484
1	54	Diff.	405	120.404	2316.57	133.245
1	54	Diff.	450	123.271	2081.79	134.285
1	54	Diff.	495	123.987	4034.45	240.151
1	54	Diff.	540	125.421	1767.15	82.3456
1	55	Diff.	0	139.181	11042.6	688.946
1	55	Diff.	45	139.755	8576.68	558.645
1	55	Diff.	90	141.045	5144.78	488.449
1	55	Diff.	135	141.475	5448.45	362.992
1	55	Diff.	180	144.485	7783.53	588.126
1	55	Diff.	225	145.058	8645.44	530.322
1	55	Diff.	270	145.201	8977.14	567.959
1	55	Diff.	315	145.918	8713.02	495.974
1	55	Diff.	360	148.211	7469.37	533.616
1	55	Diff.	405	148.211	8278.13	493.117
1	55	Diff.	450	151.652	7185.45	377.316
1	55	Diff.	495	159.678	8733.19	600.672
1	55	Diff.	540	156.382	6939.63	471.139
1	55	Diff.	585	154.662	1875.07	110.86
1	55	Diff.	630	157.385	7626.58	421.466
1	55	Diff.	675	158.532	6923.11	457.183
1	55	Diff.	720	160.682	6066.44	527.467
1	56	ACD	0	68.0855	25891.7	2893.28
1	56	ACD	45	69.6622	18404.5	1106.05
1	56	ACD	90	70.6656	11771.5	960.569
1	56	ACD	135	75.1091	6172.63	401.978
1	56	ACD	180	74.1057	4646.71	272.07
1	56	ACD	225	75.1091	6520.99	501.984
1	56	ACD	270	75.2524	7187.45	595.989
1	56	ACD	315	74.3924	7600.79	595.951
1	56	ACD	360	75.3958	5147.33	373.234
1	56	ACD	405	78.1192	8759.99	489.131
1	56	ACD	450	76.6858	11121.9	849.122
1	56	ACD	495	76.9725	9249.72	446.991
1	56	ACD	540	76.5425	8708.53	592.701
1	56	ACD	585	77.6892	9258.96	570.733
1	56	ACD	630	76.8291	12386.8	843.267
1	56	ACD	675	77.5458	10061.4	735.698
1	56	ACD	720	80.5559	10407.2	564.359
1	57	ACD	0	61.062	15543.7	1118.13
1	57	ACD	45	65.6488	11685	1065.29
1	57	ACD	90	64.5021	10154.7	957.418
1	57	ACD	135	65.2188	10022.8	661.68
1	57	ACD	180	63.7854	11091.8	935.691
1	57	ACD	225	68.3722	7963.68	490.813
1	57	ACD	270	68.0855	10358.1	869.534
1	57	ACD	315	68.5155	8994.02	524.174
1	58	ACD	0	60.0586	10862	1102.64
1	58	ACD	45	65.5054	12020	959.849
1	58	ACD	90	64.3587	9124.69	636.329
1	58	ACD	135	65.6488	5322.96	344.827
1	58	ACD	180	68.2289	3896.78	279.175
1	58	ACD	225	66.9388	5164.7	300.245
1	58	ACD	270	68.2289	4181.03	244.992
1	58	ACD	315	67.5122	6722.47	556.816
1	58	ACD	360	67.3688	7071.97	516.668
1	58	ACD	405	68.3722	5650.75	372.008
1	58	ACD	450	68.3722	7507.68	518.451
1	58	ACD	495	68.2289	8804.52	753.573
1	58	ACD	540	67.6555	9959.53	748.369
1	59	ACD	0	78.6925	16272.7	1293.89
1	59	ACD	45	77.9759	17796.6	1555.94
1	59	ACD	90	77.9759	11456.6	918.954
1	59	ACD	135	79.5526	5638.54	415.353
1	59	ACD	180	79.8392	3307.77	211.574
1	59	ACD	225	83.4227	4850.02	355.075
1	59	ACD	270	83.566	9280.59	664.151
1	59	ACD	315	83.8527	8168.33	637.534
1	59	ACD	360	84.5694	7333.74	510.401
1	59	ACD	405	83.8527	10469.1	766.41
1	59	ACD	450	84.2827	12964.4	917.914
1	59	ACD	495	85.2861	10829.5	717.102
1	59	ACD	540	85.4294	11493.7	962.85
1	59	ACD	585	84.5694	8183.78	484.803
1	59	ACD	630	86.4328	9106.48	622.914
1	59	ACD	675	84.7127	10514.2	660.037
1	59	ACD	720	87.1495	13765.2	1217.55
1	59	ACD	765	89.2995	10912.7	899.895
1	60	ACD	0	41.7113	12804.8	1020.78
1	60	ACD	45	42.7147	10573.3	649.11
1	60	ACD	90	44.8648	9402.63	795.212
1	60	ACD	135	42.7147	6534.48	516.405
1	60	ACD	180	43.5747	6753.59	416.466
1	60	ACD	225	42.5714	5170.73	408.581
1	60	ACD	270	43.0014	4658.84	326.294
1	60	ACD	315	42.428	6317	420.886
1	60	ACD	360	42.5714	6041.51	446.491
1	60	ACD	405	42.2847	7149.08	609.042
1	60	ACD	450	42.1414	7550.8	699.135
1	60	ACD	495	42.1414	6642.18	479.188
1	60	ACD	540	44.8648	6706.85	603.702
1	61	Diff.	0	72.2423	9283.25	1038.79
1	61	Diff.	45	71.5256	7418.46	521.176
1	61	Diff.	90	71.669	1841.33	177.795
1	61	Diff.	135	73.9624	1052.5	83.939
1	61	Diff.	180	78.2625	723.655	65.598
1	61	Diff.	225	79.2659	1792.5	116.479
1	61	Diff.	270	76.9725	2351.1	154.312
1	61	Diff.	315	78.4059	2272.72	129.988
1	61	Diff.	360	80.1259	1728.82	134.32
1	61	Diff.	405	77.9759	2877.74	179.246
1	61	Diff.	450	79.6959	2456.38	236.599
1	61	Diff.	495	79.5526	1134.18	100.753
1	61	Diff.	540	80.9859	2254.53	141.592
1	61	Diff.	585	79.9826	0	0
1	62	Diff.	0	150.075	12608.2	1038.31
1	62	Diff.	45	153.372	6117.72	313.298
1	62	Diff.	90	153.372	5621.66	386.711
1	62	Diff.	135	154.662	3894.64	250.934
1	62	Diff.	180	157.958	4104.34	240.044
1	62	Diff.	225	157.815	3206.43	226.022
1	62	Diff.	270	161.399	6043.53	329.437
1	62	Diff.	315	164.409	6232.22	315.316
1	62	Diff.	360	164.122	7453.46	580.388
1	62	Diff.	405	165.842	9371.54	429.866
1	62	Diff.	450	166.559	13172	747.667
1	62	Diff.	495	166.272	15332.7	764.729
2	1	Diff.	0	38.1279	9685.04	786.658
2	1	Diff.	40	37.4112	6664.31	613.197
2	1	Diff.	80	37.9846	4179.28	253.416
2	1	Diff.	120	38.4146	1724.13	128.541
2	1	Diff.	160	39.1313	1768	142.035
2	1	Diff.	200	39.4179	1632.32	155.026
2	1	Diff.	240	39.4179	1752.38	169.235
2	1	Diff.	280	42.1414	2422.8	196.352
2	1	Diff.	320	42.428	2725.7	270.646
2	1	Diff.	360	42.8581	2575.27	197.387
2	1	Diff.	400	44.5781	2429.9	220.897
2	1	Diff.	440	44.5781	3182.41	290.089
2	1	Diff.	480	45.8681	4575.64	460.636
2	1	Diff.	520	47.8749	7081.57	473.117
2	1	Diff.	560	49.1649	6303.68	492.627
2	1	Diff.	600	48.5916	5292.56	319.891
2	1	Diff.	640	51.6017	4488.88	347.005
2	2	Diff.	0	37.1245	13349.3	768.325
2	2	Diff.	40	39.1313	7846.81	810.702
2	2	Diff.	80	40.708	5400.91	450.717
2	2	Diff.	120	38.2712	3611.74	284.466
2	2	Diff.	160	40.8513	2907.82	201.027
2	2	Diff.	200	39.848	4398.6	356.441
2	2	Diff.	240	41.568	3211.03	284.38
2	2	Diff.	280	42.7147	5364.17	430.962
2	2	Diff.	320	42.7147	5062.74	413.876
2	2	Diff.	360	43.5747	4272.57	374.443
2	2	Diff.	400	43.0014	3932.55	315.581
2	2	Diff.	440	44.2914	3446.85	266.9
2	2	Diff.	480	45.2948	4458.02	462.273
2	3	Diff.	0	132.731	9716.3	581.675
2	3	Diff.	40	134.738	4317.8	277.843
2	3	Diff.	80	134.738	1210.33	88.7928
2	3	Diff.	120	137.748	1470.58	81.3696
2	3	Diff.	160	141.905	1049.96	106.629
2	3	Diff.	200	145.488	0	0
2	3	Diff.	240	149.358	420.178	30.8463
2	3	Diff.	280	153.658	0	0
2	3	Diff.	320	155.235	278.313	18.7366
2	3	Diff.	360	159.392	91.7014	6.12152
2	3	Diff.	400	162.545	29.243	1.98784
2	3	Diff.	440	167.132	213.375	18.0006
2	3	Diff.	480	169.282	362.105	27.0647
2	3	Diff.	520	174.442	0	0
2	3	Diff.	560	174.012	306.873	15.3281
2	3	Diff.	600	175.016	616.457	37.105
2	4	Diff.	0	71.239	12992.5	1101.14
2	4	Diff.	40	72.959	8787.59	565.002
2	4	Diff.	80	73.6757	3177.61	227.794
2	4	Diff.	120	74.8224	2135.35	163.821
2	4	Diff.	160	75.9691	2178.43	181.627
2	4	Diff.	200	76.3991	1237.17	83.2148
2	4	Diff.	240	76.9725	2130.04	186.553
2	4	Diff.	280	77.4025	3065.4	199.002
2	4	Diff.	320	77.9759	2265.28	181.127
2	4	Diff.	360	76.9725	2309.16	181.731
2	4	Diff.	400	77.8325	1850.72	111.067
2	4	Diff.	440	78.8359	1589.08	116.598
2	4	Diff.	480	75.9691	2057.85	128.301
2	5	ACD	0	83.4227	13703.2	1069.1
2	5	ACD	40	85.1427	8644.42	571.152
2	5	ACD	80	85.8594	3586.84	245.706
2	5	ACD	120	86.4328	1185.79	59.3778
2	5	ACD	160	87.4362	0	0
2	5	ACD	200	87.7228	438.407	40.7143
2	5	ACD	240	88.1528	1543.08	109.088
2	5	ACD	280	90.3029	2605.32	218.141
2	5	ACD	320	90.4463	3537.01	312.335
2	5	ACD	360	92.883	4152.59	235.798
2	5	ACD	400	94.3164	3476.87	197.69
2	5	ACD	440	94.4597	5307.76	293.828
2	5	ACD	480	95.6064	5772.59	334.864
2	5	ACD	520	96.6098	7385.32	338.71
2	5	ACD	560	98.3298	7786.74	658.427
2	5	ACD	600	99.0465	8783.3	465.447
2	5	ACD	640	100.05	11561.1	869.102
2	5	ACD	680	101.483	12608.6	1025.11
2	5	ACD	720	101.34	12350.3	893.066
2	5	ACD	760	102.057	10657.8	853.517
2	6	Diff.	0	52.3184	11362.1	687.584
2	6	Diff.	40	48.3049	7957.56	534.345
2	6	Diff.	80	47.7315	2733.12	192.24
2	6	Diff.	120	48.4482	571.972	41.5478
2	6	Diff.	160	48.5916	169.24	13.941
2	6	Diff.	200	50.3116	0	0
2	6	Diff.	240	49.3083	650.789	53.481
2	6	Diff.	280	50.455	1106.65	91.7977
2	6	Diff.	320	50.0249	2574.78	228.724
2	6	Diff.	360	50.7416	2176.47	171.656
2	6	Diff.	400	52.3184	3954.22	268.751
2	6	Diff.	440	54.1817	5836.08	443.836
2	6	Diff.	480	53.7517	4399.78	343.442
2	6	Diff.	520	55.7585	6501.82	667.252
2	6	Diff.	560	55.6151	5288.67	512.826
2	6	Diff.	600	55.1851	6588.88	484.58
2	6	Diff.	640	55.9018	5256.32	381.798
2	6	Diff.	680	57.1918	4583.99	306.53
2	6	Diff.	720	57.3352	3155.76	205.141
2	7	ACD	0	90.7329	9112.87	399.843
2	7	ACD	40	90.3029	4713.17	420.701
2	7	ACD	80	91.1629	3226.26	217.838
2	7	ACD	120	92.5963	683.086	44.1119
2	7	ACD	160	92.1663	1066.09	85.671
2	7	ACD	200	93.0263	1384.89	109.312
2	7	ACD	240	96.1798	2741.76	208.456
2	7	ACD	280	94.8897	3620.53	249.109
2	7	ACD	320	97.1831	5743.61	431.106
2	7	ACD	360	98.7599	2315.03	139.933
2	7	ACD	400	100.193	3276.58	268.473
2	7	ACD	440	100.623	8406.2	651.565
2	7	ACD	480	101.627	9488.94	638.29
2	7	ACD	520	103.92	7927.57	405.596
2	7	ACD	560	104.493	7486.44	366.614
2	7	ACD	600	107.36	8017.57	513.85
2	7	ACD	640	107.503	7425.09	684.687
2	7	ACD	680	108.077	7172.88	507.465
2	7	ACD	720	108.363	7135.98	559.952
2	7	ACD	760	109.654	3513.87	213.465
2	8	Diff.	0	173.439	7413.23	498.92
2	8	Diff.	40	177.452	5642.32	426.22
2	8	Diff.	80	180.032	7701.43	505.221
2	8	Diff.	120	181.323	5447.4	326.641
2	8	Diff.	160	185.336	5381.42	446.007
2	8	Diff.	200	186.626	5633.72	444.392
2	8	Diff.	240	189.063	5155.38	254.711
2	8	Diff.	280	192.36	3472.55	194.283
2	8	Diff.	320	193.363	5666.92	294.648
2	8	Diff.	360	196.803	5179.77	463.072
2	8	Diff.	400	199.67	4141.86	261.034
2	8	Diff.	440	202.823	7703.28	527.44
2	8	Diff.	480	206.98	6192.42	334.899
2	8	Diff.	520	209.417	6773.21	390.724
2	8	Diff.	560	213	7679.85	464.056
2	8	Diff.	600	215.58	7426.2	430.757
2	8	Diff.	640	218.017	5348.48	388.888
2	8	Diff.	680	221.6	5430.01	291.082
2	8	Diff.	720	222.604	6718.44	422.924
2	8	Diff.	760	225.471	4033.36	251.388
2	9	Diff.	0	61.492	9263.09	835.126
2	9	Diff.	40	63.0687	7045.43	560.578
2	9	Diff.	80	63.212	3159.08	284.611
2	9	Diff.	120	64.5021	1046.8	66.6095
2	9	Diff.	160	67.5122	729.029	52.3756
2	9	Diff.	200	66.0788	1761.9	129.683
2	9	Diff.	240	68.3722	728.382	56.3366
2	9	Diff.	280	69.8056	1471.07	105.847
2	9	Diff.	320	68.3722	963.721	63.593
2	9	Diff.	360	69.9489	1526.37	121.341
2	9	Diff.	400	71.3823	2805.46	201.2
2	9	Diff.	440	71.239	2491.46	184.942
2	9	Diff.	480	71.8123	2787.42	230.635
2	9	Diff.	520	73.1024	2915.92	205.646
2	10	ACD	0	64.6454	10224.3	883.996
2	10	ACD	40	63.6421	5280.05	355.204
2	10	ACD	80	64.3587	2189.45	151.742
2	10	ACD	120	66.6522	1996.51	167.347
2	10	ACD	160	67.5122	2095.39	169.01
2	10	ACD	200	67.7989	2631.49	190.058
2	10	ACD	240	67.7989	2775.83	182.941
2	10	ACD	280	68.5155	5223.1	306.086
2	10	ACD	320	70.2356	3977.18	219.554
2	10	ACD	360	70.809	5911.04	396.39
2	10	ACD	400	71.8123	3420.11	237.875
2	10	ACD	440	72.6723	3150.63	212.855
2	10	ACD	480	73.1024	4013.5	236.952
2	10	ACD	520	74.1057	4040.68	287.204
2	10	ACD	560	74.8224	4365.39	303.753
2	10	ACD	600	75.3958	3757.19	376.071
2	10	ACD	640	76.1125	4576.22	384.701
2	10	ACD	680	76.1125	3938.13	266.566
2	11	ACD	0	45.7248	15606.5	1473.86
2	11	ACD	40	45.4381	9465.73	846.012
2	11	ACD	80	45.1515	5819.16	504.153
2	11	ACD	120	45.7248	5627.66	539.447
2	11	ACD	160	45.8681	4955.06	419.213
2	11	ACD	200	47.3015	5220.2	466.304
2	11	ACD	240	47.4449	7489.5	635.738
2	11	ACD	280	48.4482	7814.08	630.538
2	11	ACD	320	47.4449	6332.48	515.047
2	11	ACD	360	48.4482	6578.13	513.145
2	11	ACD	400	49.0216	7541.53	754.272
2	11	ACD	440	49.7383	7189.81	507.981
2	11	ACD	480	49.5949	8279.81	603.247
2	11	ACD	520	48.4482	8952.04	744.037
2	11	ACD	560	48.1616	6800.96	560.941
2	12	Diff.	0	76.5425	9430.75	741.096
2	12	Diff.	40	76.5425	6516.5	603.84
2	12	Diff.	80	77.2592	3491.58	240.25
2	12	Diff.	120	78.9792	3149.98	211.509
2	12	Diff.	160	78.8359	3906.65	279.575
2	12	Diff.	200	79.2659	2386.93	163.624
2	12	Diff.	240	81.1293	3054.84	207.375
2	12	Diff.	280	80.1259	3320.75	201.647
2	12	Diff.	320	80.1259	3444.72	273.66
2	12	Diff.	360	81.416	2781.7	178.484
2	12	Diff.	400	79.2659	4889.64	370.963
2	12	Diff.	440	82.4193	4043.77	211.048
2	12	Diff.	480	83.996	4341.2	309.991
2	12	Diff.	520	85.5728	3708.98	258.128
2	12	Diff.	560	87.0061	2292.94	161.869
2	12	Diff.	600	88.0095	3501.59	236.939
2	13	Diff.	0	107.36	9679.43	582.343
2	13	Diff.	40	110.227	2289.29	114.61
2	13	Diff.	80	110.657	928.997	61.168
2	13	Diff.	120	111.947	0	0
2	13	Diff.	160	112.807	0	0
2	13	Diff.	200	113.81	0	0
2	13	Diff.	240	115.674	27.6823	1.8907
2	13	Diff.	280	117.394	423.425	24.3077
2	13	Diff.	320	119.687	726.728	52.9828
2	13	Diff.	360	121.981	2483.29	148.345
2	13	Diff.	400	123.127	2234.77	164.146
2	13	Diff.	440	123.987	5455.21	427.202
2	13	Diff.	480	125.707	6656.04	579.069
2	13	Diff.	520	126.137	10268	696.444
2	13	Diff.	560	128.861	10235.1	669.153
2	13	Diff.	600	130.868	11963.3	579.832
2	13	Diff.	640	131.871	10345.2	702.36
2	13	Diff.	680	133.734	9468.69	693.19
2	13	Diff.	720	134.881	5517.33	280.931
2	14	Diff.	0	145.058	12413	835.594
2	14	Diff.	40	147.351	9035.7	527.061
2	14	Diff.	80	148.928	6177.3	404.673
2	14	Diff.	120	149.501	4399.59	307.368
2	14	Diff.	160	152.368	2635.14	144.604
2	14	Diff.	200	153.372	3114.79	212.938
2	14	Diff.	240	153.228	2413.06	151.572
2	14	Diff.	280	157.242	3101.59	198.629
2	14	Diff.	320	150.935	2104.98	139.485
2	15	ACD	0	46.4415	9166.91	872.925
2	15	ACD	40	46.5848	5051.2	315.088
2	15	ACD	80	47.3015	3159.65	212.981
2	15	ACD	120	44.4348	2260.97	255.235
2	15	ACD	160	46.0115	1610.7	114.181
2	15	ACD	200	47.3015	3227.69	314.498
2	15	ACD	240	47.0149	4131.65	299.917
2	15	ACD	280	46.8715	4176.39	365.249
2	15	ACD	320	47.1582	5443.23	400.503
2	15	ACD	360	47.8749	4681.57	415.992
2	15	ACD	400	48.1616	4966.06	481.758
2	15	ACD	440	47.4449	4248.37	375.036
2	15	ACD	480	48.4482	3453.45	313.06
2	16	Diff.	0	96.1798	9445.06	758.896
2	16	Diff.	40	90.3029	6678.15	446.153
2	16	Diff.	80	90.5896	1801.57	157.465
2	16	Diff.	120	92.1663	1094.84	124.336
2	16	Diff.	160	90.0162	1393.74	114.629
2	16	Diff.	200	91.7363	94.1148	7.22483
2	16	Diff.	240	96.8965	0	0
2	16	Diff.	280	96.4664	558.876	42.0316
2	16	Diff.	320	96.8965	378.168	32.1184
2	16	Diff.	360	98.6165	0	0
2	16	Diff.	400	98.0432	1830.24	150.926
2	16	Diff.	440	100.05	0	0
2	16	Diff.	480	100.337	623.415	58.7388
2	16	Diff.	520	99.9066	806.494	65.8443
2	16	Diff.	560	100.193	521.125	36.6476
2	16	Diff.	600	100.193	567.579	37.9289
2	17	Diff.	0	54.1817	8416.35	749.1
2	17	Diff.	40	54.3251	2836.57	256.942
2	17	Diff.	80	55.1851	2030.56	134.969
2	17	Diff.	120	56.0451	1126.3	124.493
2	17	Diff.	160	56.4752	918.873	57.75
2	17	Diff.	200	58.9119	1389.84	95.7193
2	17	Diff.	240	59.0552	1482.54	119.431
2	17	Diff.	280	58.9119	2387.74	176.573
2	17	Diff.	320	60.3453	1991.68	160.222
2	17	Diff.	360	60.4886	2868.32	227.066
2	17	Diff.	400	62.2087	917.322	63.2598
2	17	Diff.	440	61.922	1346.66	101.241
2	18	Diff.	0	56.3318	6995.22	404.567
2	18	Diff.	40	57.1918	5770.47	423.266
2	18	Diff.	80	56.7618	686.986	59.5856
2	18	Diff.	120	58.4819	315.298	29.8495
2	18	Diff.	160	62.352	281.625	20.2076
2	18	Diff.	200	59.7719	177.382	12.3696
2	18	Diff.	240	59.0552	0	0
2	18	Diff.	280	60.7753	288.469	23.229
2	18	Diff.	320	62.352	1037.27	69.2085
2	18	Diff.	360	60.632	0	0
2	18	Diff.	400	61.6353	514.384	37.0437
2	18	Diff.	440	61.6353	640.324	35.775
2	18	Diff.	480	53.6084	1131.9	83.0323
2	18	Diff.	520	65.2188	719.337	55.5429
2	19	ACD	0	80.9859	22723.6	1369.63
2	19	ACD	40	80.8426	13851.3	1075.4
2	19	ACD	80	81.846	8440.71	756.692
2	19	ACD	120	84.2827	6602.78	450.64
2	19	ACD	160	85.5728	6051.81	370.871
2	19	ACD	200	87.8662	4677.57	222.524
2	19	ACD	240	87.5795	6223.14	518.214
2	19	ACD	280	87.7228	7007.67	570.867
2	19	ACD	320	88.5829	6681.86	506.101
2	19	ACD	360	88.7262	9079.22	693.917
2	19	ACD	400	89.0129	7558.32	640.544
2	20	Diff.	0	84.4261	6917.41	514.147
2	20	Diff.	40	86.1461	7138.47	443.047
2	20	Diff.	80	85.8594	2202.28	113.543
2	20	Diff.	120	87.5795	2197.42	131.214
2	20	Diff.	160	89.4429	1099.04	68.4358
2	20	Diff.	200	91.4496	2231.87	197.652
2	20	Diff.	240	91.1629	4421.8	388.091
2	20	Diff.	280	94.173	5241.13	315.007
2	20	Diff.	320	95.7498	4142.49	261.564
2	20	Diff.	360	98.0432	5194.76	421.952
2	20	Diff.	400	98.7599	6705.44	554.227
2	20	Diff.	440	98.9032	6362.79	488.354
2	20	Diff.	480	101.197	6785.72	451.797
2	20	Diff.	520	101.34	7200.13	497.928
2	20	Diff.	560	101.34	7842.85	638.88
2	20	Diff.	600	101.34	6820.25	680.018
2	20	Diff.	640	101.913	4667.41	259.998
2	20	Diff.	680	101.34	4329.55	270.694
2	21	Diff.	0	57.4785	14562	1375.01
2	21	Diff.	40	58.9119	13003.4	1107.74
2	21	Diff.	80	57.6219	7319.33	700.034
2	21	Diff.	120	59.1986	4812.2	327.986
2	21	Diff.	160	59.1986	3080.04	181.859
2	21	Diff.	200	60.0586	2615.35	206.474
2	21	Diff.	240	62.2087	2338.77	142.136
2	21	Diff.	280	61.492	5019.55	363.712
2	21	Diff.	320	62.782	6302.41	538.576
2	21	Diff.	360	62.6387	4239.98	235.173
2	21	Diff.	400	63.4987	5112.44	403.092
2	21	Diff.	440	63.7854	4129.34	219.985
2	21	Diff.	480	64.2154	4511.5	307.737
2	21	Diff.	520	65.2188	3375.53	326.386
2	21	Diff.	560	65.6488	2540.12	178.02
2	21	Diff.	600	65.9355	3112.58	234.172
2	21	Diff.	640	65.6488	5289.89	369.327
2	21	Diff.	680	67.2255	3600.79	256.193
2	22	Diff.	0	107.217	15939.7	1041.42
2	22	Diff.	40	108.507	13566.4	682.487
2	22	Diff.	80	110.8	6078.72	389.646
2	22	Diff.	120	110.8	6768.08	414.803
2	22	Diff.	160	111.087	6162.09	459.597
2	22	Diff.	200	112.09	4658.57	363.342
2	22	Diff.	240	114.384	5396.44	345.465
2	22	Diff.	280	116.247	6539.92	457.615
2	22	Diff.	320	118.684	5844.74	430.132
2	22	Diff.	360	119.544	5603.03	450.634
2	22	Diff.	400	120.834	10804.8	953.751
2	22	Diff.	440	121.981	8665.62	508.142
2	22	Diff.	480	122.554	9676.6	642.236
2	22	Diff.	520	124.131	9494.9	874.419
2	22	Diff.	560	123.414	12176	897.289
2	22	Diff.	600	126.424	8387.76	597.09
2	23	ACD	0	32.5377	15007	1437.89
2	23	ACD	40	32.9677	7193.7	722.964
2	23	ACD	80	33.3977	5438.86	514.051
2	23	ACD	120	34.6878	3629.37	281.376
2	23	ACD	160	34.6878	2252.3	180.513
2	23	ACD	200	36.2645	2155.69	108.98
2	23	ACD	240	36.9812	2354.21	156.875
2	23	ACD	280	37.9846	1991.9	170.657
2	23	ACD	320	37.4112	2930.33	241.59
2	23	ACD	360	37.8412	2979.05	298.832
2	23	ACD	400	37.5545	3127.23	238.473
2	23	ACD	440	37.5545	4574.69	499.898
2	24	Diff.	0	69.3756	8757.97	798.704
2	24	Diff.	40	69.2322	3600.89	340.278
2	24	Diff.	80	70.6656	3767.36	323.309
2	24	Diff.	120	71.669	2970.6	222.697
2	24	Diff.	160	71.5256	1914.95	115.546
2	24	Diff.	200	71.3823	3297.05	246.582
2	24	Diff.	240	71.8123	1504.98	74.7251
2	24	Diff.	280	71.669	2024.45	119.169
2	24	Diff.	320	72.529	2179.56	162.698
2	24	Diff.	360	73.2457	2778.69	236.491
2	24	Diff.	400	74.2491	3665.34	268.556
2	24	Diff.	440	73.5324	2272.7	173.704
2	24	Diff.	480	73.819	2169.15	185.097
2	25	ACD	0	30.101	15752.1	1500
2	25	ACD	40	28.5243	13541.7	1114.48
2	25	ACD	80	30.101	11580.8	1127.71
2	25	ACD	120	30.8177	8259.87	863.346
2	25	ACD	160	30.101	9621.51	639.794
2	25	ACD	200	30.2443	11876.1	993.571
2	25	ACD	240	30.3876	11832	1166.61
2	25	ACD	280	31.6777	11613.6	989.03
2	25	ACD	320	30.6743	8269.79	715.375
2	25	ACD	360	31.391	8995.51	698.898
2	25	ACD	400	30.6743	9855.88	1018.52
2	25	ACD	440	31.391	10745.7	964.041
2	25	ACD	480	30.2443	9824.16	976.366
2	25	ACD	520	30.6743	9705.09	832.225
2	25	ACD	560	31.1043	7623.58	665.891
2	26	ACD	0	62.4954	4126.67	332.093
2	26	ACD	40	63.0687	2039.28	157.95
2	26	ACD	80	64.0721	121.138	8.0095
2	26	ACD	120	65.0754	0	0
2	26	ACD	160	65.0754	0	0
2	26	ACD	200	66.9388	167.841	11.433
2	26	ACD	240	67.9422	1514.03	99.9585
2	26	ACD	280	68.0855	1812.83	132.087
2	26	ACD	320	70.0923	5824.12	445.188
2	26	ACD	360	71.5256	8528.34	721.933
2	26	ACD	400	71.3823	7261.87	586.488
2	26	ACD	440	72.3857	6433.28	725.372
2	26	ACD	480	74.2491	7894.73	484.423
2	26	ACD	520	74.2491	8078.93	548.475
2	26	ACD	560	75.5391	7628.28	609.106
2	26	ACD	600	74.6791	6755.03	442.969
2	26	ACD	640	76.5425	7070.34	582.189
2	26	ACD	680	75.8258	4862.08	322.929
2	26	ACD	720	76.1125	3437.1	244.037
2	27	Diff.	0	50.3116	12086.3	1018.95
2	27	Diff.	40	47.8749	9159.31	608.112
2	27	Diff.	80	49.3083	3815.63	304.364
2	27	Diff.	120	50.3116	2674.15	203.058
2	27	Diff.	160	50.5983	2332.41	129.848
2	27	Diff.	200	50.5983	3279.02	222.421
2	27	Diff.	240	51.6017	1174.03	92.2123
2	27	Diff.	280	52.3184	2154.22	151.137
2	27	Diff.	320	51.4583	3237.75	233.57
2	27	Diff.	360	52.0317	3736.43	300.301
2	27	Diff.	400	52.175	4630.6	346.119
2	27	Diff.	440	52.175	4444.43	308.107
2	27	Diff.	480	52.605	6247.48	574.044
2	27	Diff.	520	52.3184	5981.94	588.948
2	27	Diff.	560	52.3184	5476.18	461.398
2	28	ACD	0	53.1784	8316.05	428.595
2	28	ACD	40	52.4617	12217.8	908.503
2	28	ACD	80	53.6084	9421.69	837.838
2	28	ACD	120	55.0418	6630.74	521.37
2	28	ACD	160	55.3285	6917.47	588.121
2	28	ACD	200	55.3285	5877.85	359.284
2	28	ACD	240	58.3385	5316.3	283.147
2	28	ACD	280	57.0485	4660.44	346.669
2	28	ACD	320	58.0519	5901.55	403.61
2	28	ACD	360	60.2019	6097.57	520.508
2	28	ACD	400	57.7652	6048.08	371.608
2	29	ACD	0	45.0081	14351.7	1170.87
2	29	ACD	40	46.0115	7341.49	635.574
2	29	ACD	80	46.4415	3366.81	337.222
2	29	ACD	120	46.1548	3634.52	349.211
2	29	ACD	160	47.5882	2031.5	176.015
2	29	ACD	200	47.0149	3867.53	412.854
2	29	ACD	240	46.7282	4841.15	419.3
2	29	ACD	280	47.1582	5811.34	585.042
2	29	ACD	320	46.8715	6952.16	751.588
2	29	ACD	360	46.8715	7456.37	514.931
2	29	ACD	400	47.3015	7977.13	501.061
2	29	ACD	440	47.7315	7214.94	622.316
2	29	ACD	480	44.7214	6701.64	478.58
2	29	ACD	520	41.2813	8578.05	813.013
2	29	ACD	560	46.8715	7463.28	499.385
2	29	ACD	600	46.5848	6325.24	479.335
2	30	Diff.	0	62.352	8558.2	905.78
2	30	Diff.	40	61.922	5502.27	338.705
2	31	ACD	0	46.8715	8081.47	939.258
2	31	ACD	40	48.7349	6488.81	555.81
2	31	ACD	80	47.5882	3372.58	300.211
2	31	ACD	120	47.7315	2798.21	275.462
2	31	ACD	160	48.4482	752.44	45.0887
2	31	ACD	200	47.3015	614.134	54.3007
2	31	ACD	240	46.8715	305.877	25.2781
2	31	ACD	280	46.8715	1731.14	144.788
2	31	ACD	320	48.3049	1684.43	148.764
2	31	ACD	360	48.8782	1143.61	92.1694
2	31	ACD	400	48.5916	1198.7	77.5688
2	32	Diff.	0	117.25	12620.2	744.53
2	32	Diff.	40	119.114	7392.81	428.861
2	32	Diff.	80	119.974	2201.77	169.197
2	32	Diff.	120	120.977	445.752	31.6705
2	32	Diff.	160	123.414	893.911	83.3332
2	32	Diff.	200	124.417	0	0
2	32	Diff.	240	125.134	913.496	45.856
2	32	Diff.	280	124.274	1730.79	131.413
2	32	Diff.	320	125.994	988.348	91.5432
2	32	Diff.	360	126.424	1069.39	75.5333
2	32	Diff.	400	127.714	3402.33	173.322
2	32	Diff.	440	126.424	3896.18	352.094
2	32	Diff.	480	128.431	2907.35	183.395
2	32	Diff.	520	128.431	3640.01	246.81
2	32	Diff.	560	129.721	2929.18	175.176
2	32	Diff.	600	132.874	5636.21	307.811
2	32	Diff.	640	134.594	5427.29	330.199
2	32	Diff.	680	135.168	4068.93	279.746
2	32	Diff.	720	136.028	3239.3	210.148
2	33	ACD	0	62.782	14483.4	825.197
2	33	ACD	40	61.492	7627.29	607.988
2	33	ACD	80	61.922	2882.65	198.104
2	33	ACD	120	62.352	1037.89	78.3403
2	33	ACD	160	62.6387	475.618	37.1664
2	33	ACD	200	62.4954	1408.65	95.4645
2	33	ACD	240	62.0653	3205.01	267.457
2	33	ACD	280	62.782	3655.08	310.521
2	33	ACD	320	61.6353	5587.32	401.437
2	33	ACD	360	63.7854	6291.62	529.046
2	33	ACD	400	63.3554	8155.26	648.645
2	33	ACD	440	63.6421	8361.06	549.181
2	33	ACD	480	64.5021	9799	641.76
2	33	ACD	520	67.0822	9749.83	692.361
2	33	ACD	560	67.2255	13462.1	930.437
2	33	ACD	600	66.9388	11810.2	587.48
2	33	ACD	640	65.7921	11155.4	882.791
2	33	ACD	680	67.9422	9967.03	695.71
2	34	Diff.	0	98.0432	10737.4	718.076
2	34	Diff.	40	100.337	9830.17	644.176
2	34	Diff.	80	100.193	5322.1	368.953
2	34	Diff.	120	100.337	7335.91	416.228
2	34	Diff.	160	100.48	3696.04	214.508
2	34	Diff.	200	99.9066	3723.51	340.869
2	34	Diff.	240	102.057	3297.98	213.516
2	34	Diff.	280	103.777	2317.96	156.298
2	34	Diff.	320	105.64	3993.83	248.183
2	34	Diff.	360	105.21	3875.09	324.685
2	34	Diff.	400	106.5	4799.93	285.835
2	34	Diff.	440	107.647	5347.92	371.948
2	34	Diff.	480	106.643	4671.29	409.106
2	34	Diff.	520	108.22	7198.25	350.165
2	34	Diff.	560	109.367	6354.65	362.979
2	34	Diff.	600	109.367	7143.38	441.409
2	35	Diff.	0	142.478	18702.7	1151.3
2	35	Diff.	40	141.905	10756.4	655.246
2	35	Diff.	80	142.048	6590.4	518.601
2	35	Diff.	120	144.628	3824.15	238.893
2	35	Diff.	160	146.205	4402.67	365.27
2	35	Diff.	200	147.208	3627.93	214.573
2	35	Diff.	240	147.208	3928.56	190.393
2	36	Diff.	0	61.492	12926.4	832.789
2	36	Diff.	40	60.9186	11494.7	836.961
2	36	Diff.	80	62.6387	5245.54	377.256
2	36	Diff.	120	62.782	2861.85	224.041
2	36	Diff.	160	64.0721	1059.03	65.105
2	36	Diff.	200	65.0754	1852.15	109.128
2	36	Diff.	240	62.6387	1376.05	110.666
2	36	Diff.	280	63.3554	2278.32	157.977
2	36	Diff.	320	65.3621	1575.11	106.226
2	36	Diff.	360	65.9355	3616.82	212.775
2	36	Diff.	400	66.5088	4481.11	315.551
2	36	Diff.	440	66.5088	2729.65	188.028
2	36	Diff.	480	66.5088	2875.49	206.357
2	36	Diff.	520	65.7921	3756.24	388.785
2	36	Diff.	560	66.9388	3090.82	207.334
2	36	Diff.	600	66.2221	3243.33	244.092
2	36	Diff.	640	67.0822	1120.13	85.6345
2	37	Diff.	0	48.8782	17779.5	1571.78
2	37	Diff.	40	48.3049	13917.3	1039.54
2	37	Diff.	80	47.8749	11031.2	1005.53
2	37	Diff.	120	47.7315	5562.65	382.068
2	37	Diff.	160	48.0182	2868.78	290.535
2	37	Diff.	200	49.1649	2978.43	186.675
2	37	Diff.	240	50.885	2802.73	182.055
2	37	Diff.	280	49.7383	3182.78	298.164
2	37	Diff.	320	50.0249	5146.01	335.714
2	37	Diff.	360	50.455	6858.35	656.083
2	37	Diff.	400	49.3083	7525.62	599.404
2	37	Diff.	440	51.315	7133.36	514.138
2	37	Diff.	480	49.3083	6097.91	467.212
2	37	Diff.	520	50.3116	7386.69	487.39
2	37	Diff.	560	49.5949	6231.23	512.997
2	38	ACD	0	91.4496	10599.7	748.885
2	38	ACD	40	89.8729	6324.44	278.068
2	38	ACD	80	90.3029	5759.6	394.266
2	38	ACD	120	92.023	5468.45	463.044
2	38	ACD	160	93.8864	2476.22	155.78
2	38	ACD	200	94.173	2672.78	156.654
2	38	ACD	240	96.1798	2581.76	193.964
2	38	ACD	280	95.8931	4443.89	267.725
2	38	ACD	320	98.3298	6149.67	453.467
2	38	ACD	360	98.4732	2742.91	138.793
2	38	ACD	400	100.05	6330.32	469.065
2	38	ACD	440	100.48	8301.12	526.388
2	38	ACD	480	102.2	8589.64	555.774
2	38	ACD	520	103.92	8607.57	633.714
2	38	ACD	560	105.927	9138.93	711.326
2	38	ACD	600	107.647	10147.9	839.515
2	38	ACD	640	106.07	9688.75	794.927
2	38	ACD	680	107.647	9936.75	682.964
2	38	ACD	720	108.794	9652.55	489.943
2	38	ACD	760	110.084	9535.61	596.407
2	39	ACD	0	72.6723	13646.7	1040.78
2	39	ACD	40	73.819	13975.5	1188.91
2	39	ACD	80	74.3924	10016.3	811.875
2	39	ACD	120	74.2491	8902.86	688.882
2	39	ACD	160	74.8224	6298.62	391.43
2	39	ACD	200	74.5357	4373.7	330.045
2	39	ACD	240	74.8224	4949.08	394.318
2	39	ACD	280	74.6791	5821.15	488.231
2	39	ACD	320	75.5391	10609.2	708.087
2	39	ACD	360	76.2558	10594.7	882.58
2	39	ACD	400	78.2625	10143.6	795.263
2	39	ACD	440	77.9759	11533.5	1020.86
2	39	ACD	480	77.9759	11717.1	683.84
2	39	ACD	520	78.9792	13254	792.138
2	39	ACD	560	79.5526	14244.1	1146.77
2	39	ACD	600	81.2726	15640.4	841.075
2	39	ACD	640	81.7026	18441.1	1552.9
2	39	ACD	680	81.5593	17958.5	1618.15
2	39	ACD	720	82.5627	18399.7	1203.32
2	40	Diff.	0	66.0788	7541.2	628.445
2	40	Diff.	40	66.6522	7609.28	681.018
2	40	Diff.	80	67.2255	4492.29	347.414
2	40	Diff.	120	67.3688	948.991	70.6858
2	40	Diff.	160	68.9456	1306.64	77.258
2	40	Diff.	200	69.3756	753.746	40.6855
2	40	Diff.	240	69.2322	1017.43	82.8509
2	40	Diff.	280	70.3789	686.189	48.5005
2	40	Diff.	320	72.6723	730.188	56.1065
2	40	Diff.	360	73.389	691.621	67.6201
2	40	Diff.	400	74.5357	2192.39	214.088
2	40	Diff.	440	77.1158	863.842	71.1392
2	40	Diff.	480	75.8258	880.081	80.1678
2	40	Diff.	520	73.819	1831.15	181.234
2	41	Diff.	0	56.7618	10520	744.378
2	41	Diff.	40	58.0519	5754.12	415.568
2	41	Diff.	80	59.7719	4230.92	280.451
2	41	Diff.	120	59.6286	2393.3	181.319
2	41	Diff.	160	60.4886	1423.77	105.695
2	41	Diff.	200	60.632	1053.19	74.1694
2	41	Diff.	240	62.782	1259.01	94.6218
2	41	Diff.	280	63.3554	528.231	41.9919
2	41	Diff.	320	64.7888	2106.32	150.092
2	41	Diff.	360	64.5021	1578.83	126.318
2	41	Diff.	400	65.5054	2144.37	130.428
2	41	Diff.	440	64.9321	1396.84	104.112
2	42	Diff.	0	56.4752	18123.5	1233.16
2	42	Diff.	40	57.6219	7035.94	486.692
2	42	Diff.	80	58.1952	3582.05	218.894
2	42	Diff.	120	58.6252	3017.74	180.842
2	42	Diff.	160	59.9153	2083.07	173.209
2	42	Diff.	200	60.0586	2512.07	149.943
2	42	Diff.	240	60.632	3000.28	220.41
2	42	Diff.	280	62.0653	2941.64	215.047
2	42	Diff.	320	61.922	3033.65	248.558
2	42	Diff.	360	61.922	3162.07	288.295
2	42	Diff.	400	62.782	3699.42	234.088
2	42	Diff.	440	63.212	4093.88	277.062
2	43	Diff.	0	64.9321	10506.9	941.028
2	43	Diff.	40	65.5054	8269.78	575.546
2	43	Diff.	80	65.0754	3817.49	308.518
2	43	Diff.	120	65.9355	2202.69	142.799
2	43	Diff.	160	66.2221	2289.97	217.817
2	43	Diff.	200	66.5088	3097.49	232.18
2	43	Diff.	240	67.9422	4332.93	318.131
2	43	Diff.	280	67.9422	7736.03	860.074
2	43	Diff.	320	70.809	6004.22	384.528
2	43	Diff.	360	70.3789	7395.24	537.681
2	43	Diff.	400	71.0956	9345.56	768.964
2	43	Diff.	440	71.3823	8049.87	654.801
2	43	Diff.	480	74.1057	5095.37	417.363
2	43	Diff.	520	73.9624	8484.17	549.047
2	43	Diff.	560	75.1091	6070.42	355.738
2	43	Diff.	600	74.8224	4502.39	334.456
2	43	Diff.	640	76.5425	3248.26	254.365
2	43	Diff.	680	77.2592	4132.22	281.937
2	43	Diff.	720	79.6959	3351.22	258.549
2	43	Diff.	760	78.8359	2805.79	235.284
2	44	ACD	0	44.1481	5808.45	496.979
2	44	ACD	40	44.5781	8839.9	699.432
2	44	ACD	80	46.0115	9161.11	787.943
2	44	ACD	120	45.7248	9064.13	857.572
2	44	ACD	160	47.0149	8281.64	536.785
2	44	ACD	200	47.4449	7933.58	716.069
2	44	ACD	240	48.1616	9372.84	869.937
2	44	ACD	280	48.1616	9326.06	808.836
2	44	ACD	320	48.3049	7641.52	426.046
2	44	ACD	360	49.1649	8299.68	864.535
2	45	Diff.	0	53.3217	13401.8	992.44
2	45	Diff.	40	50.885	9026.47	693.638
2	45	Diff.	80	51.8883	6482.28	615.637
2	45	Diff.	120	51.745	5458.47	483.792
2	45	Diff.	160	53.7517	2252.33	199.336
2	45	Diff.	200	55.6151	0	0
2	45	Diff.	240	57.0485	541.861	42.6183
2	45	Diff.	280	56.9052	1914.4	165.345
2	45	Diff.	320	57.7652	1627.6	99.3796
2	45	Diff.	360	59.0552	3802.54	292.859
2	45	Diff.	400	59.9153	5083.98	372.076
2	45	Diff.	440	61.2053	6465.48	487.809
2	45	Diff.	480	61.7787	6016.7	461.906
2	45	Diff.	520	62.9254	7404.94	560.245
2	45	Diff.	560	61.922	7986.66	492.22
2	46	ACD	0	67.7989	22702.7	1664.8
2	46	ACD	40	68.3722	19912.8	1156.44
2	47	Diff.	0	64.5021	13469.8	919.572
2	47	Diff.	40	67.5122	8070.51	497.506
2	47	Diff.	80	67.7989	3801.92	243.59
2	47	Diff.	120	67.7989	2110.25	113.603
2	47	Diff.	160	69.2322	797.7	51.2526
2	47	Diff.	200	68.5155	901.289	88.2008
2	47	Diff.	240	69.5189	1343.78	95.9547
2	47	Diff.	280	70.5223	2207.52	115.96
2	47	Diff.	320	70.0923	1115.44	78.5906
2	47	Diff.	360	72.959	1664.31	111.622
2	47	Diff.	400	74.2491	1603.31	109.657
2	47	Diff.	440	72.959	2605.75	201.451
2	47	Diff.	480	74.2491	4000.55	271.057
2	47	Diff.	520	73.9624	5844.17	453.88
2	47	Diff.	560	74.8224	6699.92	449.942
2	47	Diff.	600	74.6791	5477.21	385.294
2	47	Diff.	640	75.9691	5745.73	377.151
2	47	Diff.	680	75.5391	5132.72	375.563
2	47	Diff.	720	75.2524	5639.99	390.699
2	47	Diff.	760	75.8258	3275.61	248.152
2	48	Diff.	0	60.4886	12888.6	824.38
2	48	Diff.	40	61.492	6308.3	411.139
2	48	Diff.	80	61.3486	4101.95	240.07
2	48	Diff.	120	62.6387	2378.56	135.784
2	48	Diff.	160	62.782	1309.72	99.5149
2	48	Diff.	200	62.9254	2607.84	198.885
2	48	Diff.	240	64.0721	3259.03	288.649
2	48	Diff.	280	63.7854	2736.4	189.328
2	48	Diff.	320	64.3587	5245.14	365.076
2	48	Diff.	360	67.6555	6540.11	406.253
2	48	Diff.	400	67.0822	5650.25	525.256
2	48	Diff.	440	67.3688	6307.63	453.269
2	48	Diff.	480	67.0822	6781.81	452.083
2	48	Diff.	520	67.3688	5801.32	453.737
2	48	Diff.	560	68.6589	7774.22	609.551
2	48	Diff.	600	69.5189	6410.84	458.722
2	48	Diff.	640	69.0889	7435.32	591.276
2	48	Diff.	680	69.9489	5703.08	502.332
2	48	Diff.	720	70.809	6888.75	515.768
2	48	Diff.	760	71.0956	4682.46	394.308
2	49	ACD	0	87.7228	11868.4	1344.81
2	49	ACD	40	89.0129	9308.21	695.583
2	49	ACD	80	83.7094	8566.75	526.357
2	49	ACD	120	84.4261	6267.96	442.082
2	49	ACD	160	86.1461	6072.92	473.059
2	49	ACD	200	86.1461	4614.58	389.292
2	49	ACD	240	88.1528	3043.85	176.691
2	49	ACD	280	88.7262	3147.11	210.245
2	49	ACD	320	88.8695	2092.61	169.877
2	49	ACD	360	88.7262	3839.22	276.517
2	49	ACD	400	90.8763	3526.53	200.433
2	50	ACD	0	42.1414	9419.72	637.716
2	50	ACD	40	40.9947	5930.03	401.957
2	50	ACD	80	40.9947	2860.71	216.826
2	50	ACD	120	40.9947	1172.9	83.785
2	50	ACD	160	40.5646	1564.47	146.476
2	50	ACD	200	41.4247	985.749	73.8881
2	50	ACD	240	42.1414	2143.17	135.712
2	50	ACD	280	42.428	2532.39	247.777
2	50	ACD	320	43.4314	3006.94	196.046
2	50	ACD	360	43.5747	3194.05	217.373
2	50	ACD	400	44.0048	3235.8	256.968
2	50	ACD	440	44.5781	4611.78	368.384
2	51	Diff.	0	68.5155	6812.29	372.615
2	51	Diff.	40	68.8022	3739.57	237.157
2	51	Diff.	80	69.3756	2331.97	174.054
2	51	Diff.	120	70.9523	2009.98	119.155
2	51	Diff.	160	71.8123	1865.84	132.768
2	51	Diff.	200	73.2457	737.477	60.5053
2	51	Diff.	240	73.819	2860.23	148.22
2	51	Diff.	280	75.3958	2477.95	211.467
2	51	Diff.	320	76.5425	2555.2	220.306
2	51	Diff.	360	76.3991	1484.66	126.671
2	51	Diff.	400	78.5492	864.993	66.9785
2	51	Diff.	440	79.9826	1146.47	103.645
2	51	Diff.	480	80.8426	777.596	53.409
2	51	Diff.	520	81.5593	1775.03	131.7
2	51	Diff.	560	82.276	2194.72	124.29
2	52	Diff.	0	129.578	11856	850.215
2	52	Diff.	40	130.438	9529.06	768.642
2	52	Diff.	80	133.304	8319.11	563.696
2	52	Diff.	120	136.314	8171.79	573.609
2	52	Diff.	160	135.884	6356.55	409.638
2	52	Diff.	200	139.181	4354.73	299.839
2	53	Diff.	0	42.1414	18808.5	1657.54
2	53	Diff.	40	41.138	15480.4	1283.72
2	53	Diff.	80	41.2813	9087.51	862.457
2	53	Diff.	120	40.1346	2755.68	298.879
2	53	Diff.	160	41.568	1832.93	132.708
2	53	Diff.	200	41.8547	2078.71	174.054
2	53	Diff.	240	42.1414	3840.08	332.072
2	53	Diff.	280	42.2847	3678.47	333.176
2	53	Diff.	320	43.2881	3206.99	250.464
2	53	Diff.	360	45.8681	5268.59	397.47
2	53	Diff.	400	43.1447	4114.1	398.463
2	53	Diff.	440	45.1515	5252.06	414.4
2	53	Diff.	480	45.1515	4700.01	411.018
2	53	Diff.	520	46.8715	4772.39	300.079
2	53	Diff.	560	46.2982	4196.17	315.51
2	53	Diff.	600	47.4449	6070.67	581.248
2	53	Diff.	640	47.3015	6532.81	457.101
2	53	Diff.	680	49.5949	6391.23	657.479
2	53	Diff.	720	51.0283	5867.89	386.788
2	54	Diff.	0	54.3251	14701.3	1149.96
2	54	Diff.	40	53.6084	11589.5	1084.82
2	54	Diff.	80	54.0384	9318.83	888.904
2	54	Diff.	120	54.4684	7367.26	626.059
2	54	Diff.	160	53.7517	6412.54	462.477
2	54	Diff.	200	53.4651	6424.94	591.686
2	54	Diff.	240	54.7551	4750.09	388.934
2	54	Diff.	280	53.4651	3057.09	239.468
2	55	Diff.	0	122.984	12656.6	944.416
2	55	Diff.	40	123.987	12823.9	817.881
2	55	Diff.	80	125.421	5420.77	346.288
2	55	Diff.	120	126.424	1964.49	153.611
2	55	Diff.	160	126.997	2943.56	191.598
2	55	Diff.	200	127.857	2505.17	200.099
2	55	Diff.	240	128.574	4296.16	271.123
2	55	Diff.	280	130.294	6453.6	605.988
2	55	Diff.	320	130.438	5034.19	396.509
2	55	Diff.	360	132.444	6145.36	474.939
2	55	Diff.	400	134.738	5815.25	464.268
2	55	Diff.	440	133.591	9022.92	736.768
2	55	Diff.	480	135.024	6573.2	433.816
2	55	Diff.	520	134.451	5443.46	312.969
2	55	Diff.	560	136.314	5263.32	310.324
2	55	Diff.	600	137.031	4105.58	201.924
2	55	Diff.	640	138.178	6661.66	602.21
2	55	Diff.	680	137.318	4211.78	233.421
2	55	Diff.	720	139.038	3649.49	202.692
2	56	Diff.	0	126.854	8914.18	536.351
2	56	Diff.	40	129.148	9140.72	606.741
2	56	Diff.	80	130.438	12017.9	501.93
2	56	Diff.	120	132.588	10726.7	869.717
2	56	Diff.	160	133.878	5979.72	399.199
2	56	Diff.	200	134.594	4927.82	354.161
2	56	Diff.	240	135.024	2725.21	225.404
2	56	Diff.	280	136.171	2480.45	178.501
2	56	Diff.	320	136.314	3100.42	193.135
2	56	Diff.	360	137.461	3286.11	199.889
2	56	Diff.	400	138.321	4295.07	228.558
2	56	Diff.	440	139.324	2234.81	122.593
2	56	Diff.	480	138.608	3901.04	287.769
2	56	Diff.	520	139.468	3606.86	204.253
2	56	Diff.	560	139.755	2862.67	144.572
2	56	Diff.	600	140.901	2329.98	167.735
2	56	Diff.	640	139.468	1746.35	118.312
2	56	Diff.	680	141.761	3103.04	194.546
2	56	Diff.	720	140.185	1397.26	97.5611
2	57	Diff.	0	80.4126	10993.3	557.981
2	57	Diff.	40	80.6993	10907.3	634.169
2	57	Diff.	80	82.276	7144.83	419.406
2	57	Diff.	120	86.7195	4326.03	237.411
2	57	Diff.	160	86.1461	2702.99	188.043
2	57	Diff.	200	88.2962	3769.31	277.648
2	57	Diff.	240	87.5795	3141.81	170.35
2	57	Diff.	280	87.1495	3609.88	247.088
2	57	Diff.	320	86.5761	3370.33	200.121
2	57	Diff.	360	87.4362	4517.97	249.55
2	57	Diff.	400	86.1461	4605.7	325.291
2	57	Diff.	440	88.0095	4940.36	365.545
2	57	Diff.	480	87.2928	4423.98	271.3
2	57	Diff.	520	87.5795	2265.85	139.015
2	58	Diff.	0	46.8715	11873.1	898.149
2	58	Diff.	40	46.0115	11194.2	927.425
2	58	Diff.	80	44.8648	6687.54	531.368
2	58	Diff.	120	46.7282	7551.42	781.514
2	58	Diff.	160	45.5815	5208.17	489.908
2	58	Diff.	200	48.3049	5907.43	466.936
2	58	Diff.	240	48.0182	5828.78	561.629
2	58	Diff.	280	48.1616	6036.01	445.86
2	58	Diff.	320	48.7349	5768.81	428.027
2	58	Diff.	360	46.8715	8801.18	813.97
2	58	Diff.	400	47.1582	9162.51	471.189
2	58	Diff.	440	47.1582	8636.93	604.517
2	58	Diff.	480	47.1582	9866.89	602.828
2	58	Diff.	520	46.2982	9252.17	733.284
2	58	Diff.	560	46.4415	9265.24	570.816
2	58	Diff.	600	47.1582	9788.43	1113.39
2	58	Diff.	640	47.4449	9008.37	917.588
2	58	Diff.	680	46.8715	8895.73	636.068
2	59	Diff.	0	54.8984	8060.81	657.825
2	59	Diff.	40	55.3285	4656.83	239.426
2	59	Diff.	80	57.9085	5092.34	378.618
2	59	Diff.	120	57.1918	3844.75	235.474
2	59	Diff.	160	58.6252	3299.28	278.635
2	59	Diff.	200	59.7719	3848.79	290.42
2	59	Diff.	240	59.6286	1873.63	134.146
2	59	Diff.	280	60.632	2362.95	171.851
2	59	Diff.	320	60.9186	3584.45	273.435
2	59	Diff.	360	62.6387	4953.89	335.217
2	59	Diff.	400	62.352	5142.4	459.113
2	60	Diff.	0	95.1764	5577.07	457.178
2	60	Diff.	40	98.7599	2707.51	196.556
2	60	Diff.	80	100.767	1088.97	80.1103
2	60	Diff.	120	101.627	0	0
2	60	Diff.	160	102.773	7.18373	0.481874
2	60	Diff.	200	105.067	0	0
2	60	Diff.	240	105.927	953.076	65.4768
2	60	Diff.	280	105.64	1696.96	135.47
2	61	Diff.	0	73.6757	9975.63	542.217
2	61	Diff.	40	73.6757	3124.12	267.297
2	61	Diff.	80	75.6824	731.438	70.0782
2	61	Diff.	120	75.1091	0	0
2	61	Diff.	160	74.8224	1284.67	67.9567
2	61	Diff.	200	74.9658	3108.52	223.503
2	61	Diff.	240	76.8291	5400.07	324.061
2	61	Diff.	280	76.6858	8540.28	527.859
2	61	Diff.	320	78.4059	7534.58	626.59
2	61	Diff.	360	72.099	5649.39	501.563
2	61	Diff.	400	79.5526	6919.43	514.644
2	61	Diff.	440	78.8359	6286.14	600.292
2	61	Diff.	480	79.8392	6200.63	355.002
2	61	Diff.	520	82.1327	7187.61	619.154
2	61	Diff.	560	82.8493	6152.3	346.91
2	61	Diff.	600	84.1394	7526.84	498.088
2	61	Diff.	640	83.566	6433.72	406.941
2	61	Diff.	680	83.4227	3334.84	267.892
2	61	Diff.	720	85.8594	5762.89	374.013
2	62	Diff.	0	43.2881	13480.9	1090.87
2	62	Diff.	40	45.0081	13835.1	1312.85
2	62	Diff.	80	44.1481	9473.84	879.921
2	62	Diff.	120	44.7214	6727.18	588.772
2	62	Diff.	160	45.4381	7483.9	744.188
2	62	Diff.	200	44.4348	7804.87	551.755
2	62	Diff.	240	45.5815	6871.44	587.561
2	62	Diff.	280	45.8681	6360.05	536.525
2	62	Diff.	320	46.7282	6040.75	477.491
2	62	Diff.	360	46.5848	4245.24	382.541
2	63	ACD	0	44.5781	8319.18	662.476
2	63	ACD	40	37.2679	7356.35	772.637
2	63	ACD	80	34.6878	4438.67	326.642
2	63	ACD	120	36.9812	3198.09	266.412
2	63	ACD	160	37.5545	2708.48	282.769
2	63	ACD	200	38.4146	2266.96	206.057
2	63	ACD	240	40.1346	3251.14	265.677
2	63	ACD	280	39.7046	3348.17	288.022
2	63	ACD	320	38.8446	3339.37	263.918
2	63	ACD	360	39.5613	5411.12	469.404
2	63	ACD	400	40.4213	5333.19	362.478
2	63	ACD	440	40.4213	3987.91	301.143
2	63	ACD	480	46.1548	5330.97	524.581
2	63	ACD	520	43.1447	5861.93	463.337
2	63	ACD	560	42.7147	5246.09	417.545
2	63	ACD	600	43.7181	4980.3	421.372
2	64	Diff.	0	43.1447	9837.59	700.469
2	64	Diff.	40	42.428	8922.78	820.338
2	64	Diff.	80	42.428	5556.52	375.829
2	64	Diff.	120	41.568	1855.93	137.343
2	64	Diff.	160	42.5714	1452.91	138.307
2	64	Diff.	200	43.7181	1829.22	139.381
2	64	Diff.	240	42.7147	2675.75	219.081
2	64	Diff.	280	43.8614	3694.22	349.524
2	64	Diff.	320	44.1481	4945.45	425.956
2	64	Diff.	360	43.4314	5021.26	386.067
2	64	Diff.	400	44.4348	8174.19	842.848
2	64	Diff.	440	44.4348	8588.62	787.91
2	64	Diff.	480	43.4314	9500.41	814.923
2	64	Diff.	520	38.1279	10339.1	873.171
2	64	Diff.	560	37.8412	9567.23	889.745
2	64	Diff.	600	43.4314	9601.68	824.317
2	64	Diff.	640	44.5781	7497.9	528.237
2	64	Diff.	680	45.0081	6567.52	449.835
2	65	ACD	0	57.9085	9928.06	723.295
2	65	ACD	40	58.3385	9248.31	739.543
2	65	ACD	80	58.4819	7152.66	653.054
2	65	ACD	120	60.632	5688.94	431.52
2	65	ACD	160	59.3419	4985.67	535.208
2	65	ACD	200	60.3453	4949.78	456.372
2	65	ACD	240	61.3486	4615.75	352.11
2	65	ACD	280	62.4954	4736.18	362.885
2	65	ACD	320	62.2087	4653.82	398.627
2	65	ACD	360	61.3486	4331.18	378.772
2	66	Diff.	0	41.8547	14361.2	1307.48
2	66	Diff.	40	40.4213	11028.8	778.053
2	66	Diff.	80	39.9913	6126.88	385.706
2	66	Diff.	120	41.138	5637.98	453.599
2	66	Diff.	160	40.278	4074.12	410.653
2	66	Diff.	200	40.278	2031.51	175.525
2	66	Diff.	240	41.8547	2658.68	254.157
2	66	Diff.	280	40.5646	2726.09	239.214
2	67	Diff.	0	51.1717	17626.4	1152.03
2	67	Diff.	40	52.175	13257.7	1145.2
2	67	Diff.	80	51.6017	11188	1023.45
2	67	Diff.	120	51.0283	6423.5	437.513
2	67	Diff.	160	51.1717	4858.41	402.417
2	67	Diff.	200	52.7484	4476.82	324.52
2	67	Diff.	240	52.8917	3536.84	385.504
2	67	Diff.	280	54.8984	6172.79	496.938
2	67	Diff.	320	54.4684	5277.71	462.85
2	67	Diff.	360	53.8951	5141.06	361.745
2	67	Diff.	400	54.6118	6604.56	483.007
2	67	Diff.	440	55.0418	4774.81	415.279
2	68	Diff.	0	207.983	13881.5	777.344
2	68	Diff.	40	211.997	13593.2	981.6
2	68	Diff.	80	213.717	6223.19	298.398
2	68	Diff.	120	216.154	5140.78	329.712
2	68	Diff.	160	220.74	5586.61	396.703
2	68	Diff.	200	217.157	3800.22	273.325
2	68	Diff.	240	219.307	3099.65	145.736
2	68	Diff.	280	224.897	5390.6	303.106
2	68	Diff.	320	225.327	6974.79	531.82
2	68	Diff.	360	226.187	3650.91	178.409
2	68	Diff.	400	226.474	6893.25	389.409
2	68	Diff.	440	228.481	6132.13	441.677
2	68	Diff.	480	230.487	8378.59	424.327
2	68	Diff.	520	231.347	5195.53	367.041
2	68	Diff.	560	230.631	5627.77	398.22
2	68	Diff.	600	233.641	2992.44	193.83
2	69	ACD	0	44.1481	14358.5	1102.78
2	69	ACD	40	43.1447	9149.1	759.759
2	69	ACD	80	44.0048	5968.66	560.829
2	69	ACD	120	43.4314	2899.66	142.002
2	69	ACD	160	44.4348	2227.16	211.341
2	69	ACD	200	45.5815	2366.28	142.363
2	69	ACD	240	44.2914	2120.74	160.764
2	69	ACD	280	44.8648	3662.43	258.586
2	69	ACD	320	44.4348	1992.37	150.841
2	69	ACD	360	44.2914	2121.29	215.324
2	70	ACD	0	59.0552	17339.6	1246.47
2	70	ACD	40	62.0653	16819.7	1242.41
2	70	ACD	80	61.7787	7690.34	547.803
2	70	ACD	120	62.6387	5847.1	473.627
2	70	ACD	160	63.3554	4840.01	335.707
2	70	ACD	200	62.6387	4722.35	351.47
2	70	ACD	240	62.0653	3539.28	285.939
2	70	ACD	280	63.212	3270.45	181.423
2	70	ACD	320	63.212	3815.99	251.672
2	70	ACD	360	64.2154	3310.61	296.847
2	71	Diff.	0	37.5545	19457.6	1282.85
2	71	Diff.	40	36.9812	13855.4	920.343
2	71	Diff.	80	38.2712	11536.4	771.341
2	71	Diff.	120	37.6979	8620.97	644.439
2	71	Diff.	160	38.9879	5556	378.159
2	71	Diff.	200	37.5545	4695.21	362.956
2	71	Diff.	240	38.5579	4852.61	277.06
2	71	Diff.	280	37.5545	4795.96	357.917
2	71	Diff.	320	38.4146	4360.55	412.434
2	71	Diff.	360	39.848	5015.61	378.555
2	71	Diff.	400	38.8446	5001.91	349.992
2	72	ACD	0	54.0384	8693.17	455.07
2	72	ACD	40	56.3318	8997.3	664.173
2	72	ACD	80	54.4684	5028.87	455.131
2	72	ACD	120	55.0418	3294.87	337.155
2	72	ACD	160	56.4752	1964.92	170.011
2	72	ACD	200	57.0485	2464.86	173.738
2	72	ACD	240	57.0485	3689.57	283.449
2	72	ACD	280	57.3352	4009.76	273.728
2	72	ACD	320	57.7652	4626.3	404.815
2	72	ACD	360	58.6252	4861.39	509.128
2	73	Diff.	0	50.885	10447	726.299
2	73	Diff.	40	46.5848	8799.44	643.9
2	73	Diff.	80	47.7315	5277.78	437.895
2	73	Diff.	120	48.3049	3997.43	256.271
2	73	Diff.	160	47.1582	3276.23	215.102
2	73	Diff.	200	45.2948	2556.82	223.121
2	73	Diff.	240	45.4381	3030.8	247.83
2	73	Diff.	280	48.0182	3744.82	327.678
2	73	Diff.	320	48.3049	5222.91	329.088
2	73	Diff.	360	47.5882	5477.76	325.206
2	73	Diff.	400	47.8749	6874.13	469.391
2	73	Diff.	440	47.8749	5340.12	453.288
2	73	Diff.	480	47.3015	5537.04	448.233
2	73	Diff.	520	47.8749	6500.31	609.756
2	73	Diff.	560	47.1582	5565.32	438.712
2	73	Diff.	600	47.8749	5914.46	372.372
2	74	Diff.	0	61.6353	12245.6	975.529
2	74	Diff.	40	60.9186	6161.01	522.938
2	74	Diff.	80	62.9254	4170.14	286.915
2	74	Diff.	120	62.2087	2285.87	140.766
2	74	Diff.	160	64.0721	1659.9	121.058
2	74	Diff.	200	62.2087	1158.02	78.424
2	74	Diff.	240	61.922	1436.46	134.04
2	74	Diff.	280	62.0653	659.284	44.8012
2	74	Diff.	320	61.492	2565.95	175.723
2	74	Diff.	360	61.7787	2320.75	243.403
2	74	Diff.	400	61.6353	3016.16	232.128
2	75	Diff.	0	65.7921	17997.2	1367.21
2	75	Diff.	40	64.2154	14034.7	989.615
2	75	Diff.	80	64.7888	13691.6	1005.67
3	1	Diff.	0	98.879	13476.4	721.655
3	1	Diff.	40	97.876	12627.4	951.399
3	1	Diff.	80	97.446	7902.58	514.454
3	1	Diff.	120	98.162	5024.73	343.515
3	1	Diff.	160	98.592	1874.46	136.369
3	1	Diff.	200	100.025	2687.68	233.853
3	1	Diff.	240	101.315	2004.34	122.423
3	1	Diff.	280	101.888	2420.19	179.816
3	1	Diff.	320	103.894	3543.6	206.416
3	1	Diff.	360	103.465	4165.12	292.273
3	1	Diff.	400	105.614	4839.03	243.75
3	1	Diff.	440	104.611	3201.82	277.746
3	1	Diff.	480	106.187	2923.88	219.898
3	1	Diff.	520	107.62	4369.44	397.767
3	1	Diff.	560	107.19	4579.08	332.252
3	1	Diff.	600	106.904	5237.1	245.476
3	1	Diff.	640	107.907	5052.3	411.537
3	1	Diff.	680	109.053	6572	509.493
3	1	Diff.	720	110.63	8775.94	654.099
3	1	Diff.	760	109.77	8721.22	481.448
3	2	Diff.	0	66.349	12770.2	950.037
3	2	Diff.	40	67.066	10296.9	580.54
3	2	Diff.	80	66.349	5665.23	399.326
3	2	Diff.	120	67.209	2571.29	209.068
3	2	Diff.	160	68.212	3238.71	184.188
3	2	Diff.	200	68.355	2411.98	204.843
3	2	Diff.	240	70.075	1700.95	122.857
3	2	Diff.	280	70.792	1613.17	175.367
3	2	Diff.	320	72.511	2482.72	219.303
3	2	Diff.	360	73.371	4057.43	242.183
3	2	Diff.	400	76.237	1906.56	202.482
3	2	Diff.	440	74.231	3752.15	206.83
3	2	Diff.	480	75.091	3686.86	266.814
3	2	Diff.	520	75.234	2509.35	276.713
3	2	Diff.	560	75.521	2394.21	200.392
3	2	Diff.	600	75.664	1576.71	147.177
3	2	Diff.	640	75.95	4101.69	335.836
3	2	Diff.	680	78.243	4140.97	322.341
3	2	Diff.	720	77.813	3833.61	310.617
3	2	Diff.	760	78.53	4745.83	361.662
3	3	ACD	0	46.143	10790.9	780.256
3	3	ACD	40	47.433	9032.94	792.801
3	3	ACD	80	48.436	5350.14	388.06
3	3	ACD	120	49.296	5084.85	422.021
3	3	ACD	160	50.013	1357.07	121.915
3	3	ACD	200	51.446	3621.64	355.206
3	3	ACD	240	51.302	3239.27	266.71
3	3	ACD	280	51.589	3564.13	258.022
3	3	ACD	320	51.732	4346.62	370.124
3	3	ACD	360	51.159	6096.77	572.603
3	3	ACD	400	51.016	6994.28	562.168
3	3	ACD	440	51.159	5376.77	268.856
3	3	ACD	480	50.872	10091.9	638.167
3	3	ACD	520	52.449	10698.8	646.695
3	4	Diff.	0	304.948	9380.82	478.457
3	4	Diff.	40	307.098	10295.8	557.146
3	4	Diff.	80	309.391	8758.09	374.264
3	4	Diff.	120	311.683	6361.68	329.239
3	4	Diff.	160	315.553	5487.89	223.635
3	4	Diff.	200	319.565	8556.72	336.318
3	4	Diff.	240	324.151	9995.27	604.635
3	4	Diff.	280	325.87	6624.82	431.558
3	4	Diff.	320	329.453	9146.16	427.716
3	4	Diff.	360	330.886	10250.7	620.418
3	4	Diff.	400	331.746	8585.44	577.536
3	4	Diff.	440	334.325	6949.7	452.557
3	4	Diff.	480	336.331	6064.11	300.683
3	4	Diff.	520	339.054	10850.7	658.927
3	4	Diff.	560	339.484	12438.1	507.207
3	4	Diff.	600	339.054	10530.7	726.997
3	4	Diff.	640	340.344	6372.81	366.371
3	5	Diff.	0	124.817	9654.73	600.015
3	5	Diff.	40	122.237	10368.5	730.902
3	5	Diff.	80	121.521	11702.9	713.233
3	5	Diff.	120	121.664	6162.37	331.277
3	5	Diff.	160	123.814	3001.86	207.203
3	5	Diff.	200	126.25	2943.63	163.543
3	5	Diff.	240	127.539	2825.82	199.701
3	5	Diff.	280	129.976	4287.47	327.732
3	5	Diff.	320	129.976	4327.47	310.41
3	5	Diff.	360	131.552	2974.53	150.339
3	5	Diff.	400	132.842	2456.59	161.556
3	5	Diff.	440	132.268	1446.87	79.1872
3	5	Diff.	480	132.412	1109.24	62.1336
3	5	Diff.	520	133.988	2836.29	171.82
3	5	Diff.	560	134.705	2951.51	185.584
3	5	Diff.	600	137.141	3723.28	247.333
3	5	Diff.	640	139.72	4532.54	305.143
3	5	Diff.	680	142.443	2787.18	172.699
3	6	ACD	0	73.514	11607.1	818.703
3	6	ACD	40	74.087	9719.19	924.849
3	6	ACD	80	73.801	6796.36	464.491
[truncated: 1,528 more rows]

## Sheet: Figure 3
Replicate	Genotype	Cell ID	SLGC cell area at birth (µm²)	SLGC behaviour
SPCH++ #1	SPCH++	1	85.8141	Diff.
SPCH++ #1	SPCH++	2	36.8184	ACD
SPCH++ #1	SPCH++	3	73.4935	Diff.
SPCH++ #1	SPCH++	4	46.1304	ACD
SPCH++ #1	SPCH++	5	39.6836	ACD
SPCH++ #1	SPCH++	6	34.956	ACD
SPCH++ #1	SPCH++	7	85.0978	ACD
SPCH++ #1	SPCH++	8	77.5049	ACD
SPCH++ #1	SPCH++	9	107.59	Diff.
SPCH++ #1	SPCH++	10	32.9503	ACD
SPCH++ #1	SPCH++	11	122.776	Diff.
SPCH++ #1	SPCH++	12	55.2992	ACD
SPCH++ #1	SPCH++	13	50.285	ACD
SPCH++ #1	SPCH++	14	33.9532	ACD
SPCH++ #1	SPCH++	15	103.149	Diff.
SPCH++ #1	SPCH++	16	45.4141	ACD
SPCH++ #1	SPCH++	17	51.0014	ACD
SPCH++ #1	SPCH++	18	105.584	Diff.
SPCH++ #1	SPCH++	19	215.323	Diff.
SPCH++ #1	SPCH++	20	132.661	ACD
SPCH++ #1	SPCH++	21	85.5276	ACD
SPCH++ #1	SPCH++	22	45.7007	Diff.
SPCH++ #1	SPCH++	23	387.238	ACD
SPCH++ #1	SPCH++	24	31.5177	ACD
SPCH++ #1	SPCH++	25	42.8354	ACD
SPCH++ #1	SPCH++	26	146.271	Diff.
SPCH++ #1	SPCH++	27	33.6666	ACD
SPCH++ #1	SPCH++	28	78.3645	ACD
SPCH++ #1	SPCH++	29	40.6865	ACD
SPCH++ #1	SPCH++	30	89.9687	ACD
SPCH++ #1	SPCH++	31	61.3162	ACD
SPCH++ #1	SPCH++	32	141.973	Diff.
SPCH++ #1	SPCH++	33	82.9488	ACD
SPCH++ #1	SPCH++	34	41.4028	Diff.
SPCH++ #1	SPCH++	35	62.7489	ACD
SPCH++ #1	SPCH++	36	35.3858	ACD
SPCH++ #1	SPCH++	37	33.9532	ACD
SPCH++ #1	SPCH++	38	150.855	Diff.
SPCH++ #1	SPCH++	39	27.5064	ACD
SPCH++ #1	SPCH++	40	81.6595	ACD
SPCH++ #1	SPCH++	41	130.512	Diff.
SPCH++ #1	SPCH++	42	78.9375	ACD
SPCH++ #1	SPCH++	43	68.7659	Diff.
SPCH++ #1	SPCH++	44	51.0014	Diff.
SPCH++ #1	SPCH++	45	349.56	Diff.
SPCH++ #1	SPCH++	46	46.1304	Diff.
SPCH++ #1	SPCH++	47	184.235	Diff.
SPCH++ #1	SPCH++	48	38.6808	ACD
SPCH++ #1	SPCH++	49	40.2567	ACD
SPCH++ #1	SPCH++	50	58.7375	Diff.
SPCH++ #1	SPCH++	51	34.2397	ACD
SPCH++ #1	SPCH++	52	58.8808	ACD
SPCH++ #1	SPCH++	53	35.8156	ACD
SPCH++ #1	SPCH++	54	113.464	Diff.
SPCH++ #1	SPCH++	55	41.1163	ACD
SPCH++ #1	SPCH++	56	129.509	Diff.
SPCH++ #1	SPCH++	57	78.0779	Diff.
SPCH++ #1	SPCH++	58	66.4737	ACD
SPCH++ #1	SPCH++	59	55.156	ACD
SPCH++ #1	SPCH++	60	168.476	Diff.
SPCH++ #1	SPCH++	61	126.071	ACD
SPCH++ #1	SPCH++	62	69.3389	ACD
SPCH++ #2	SPCH++	1	54.3825	ACD
SPCH++ #2	SPCH++	2	62.1309	Diff.
SPCH++ #2	SPCH++	3	86.5241	Diff.
SPCH++ #2	SPCH++	4	75.7624	Diff.
SPCH++ #2	SPCH++	5	121.823	Diff.
SPCH++ #2	SPCH++	6	120.675	ACD
SPCH++ #2	SPCH++	7	273.06	Diff.
SPCH++ #2	SPCH++	8	46.3471	Diff.
SPCH++ #2	SPCH++	9	245.797	ACD
SPCH++ #2	SPCH++	10	62.8484	ACD
SPCH++ #2	SPCH++	11	60.983	Diff.
SPCH++ #2	SPCH++	12	301.328	Diff.
SPCH++ #2	SPCH++	13	57.2523	ACD
SPCH++ #2	SPCH++	14	316.107	ACD
SPCH++ #2	SPCH++	15	183.093	ACD
SPCH++ #2	SPCH++	16	42.6164	ACD
SPCH++ #2	SPCH++	17	410.523	Diff.
SPCH++ #2	SPCH++	18	40.0336	ACD
SPCH++ #2	SPCH++	19	58.8307	Diff.
SPCH++ #2	SPCH++	20	100.012	Diff.
SPCH++ #2	SPCH++	21	64.1398	Diff.
SPCH++ #2	SPCH++	22	193.567	ACD
SPCH++ #2	SPCH++	23	45.6296	Diff.
SPCH++ #2	SPCH++	24	84.0848	Diff.
SPCH++ #2	SPCH++	25	70.7403	ACD
SPCH++ #2	SPCH++	26	90.8288	ACD
SPCH++ #2	SPCH++	27	212.938	ACD
SPCH++ #2	SPCH++	28	111.635	ACD
SPCH++ #2	SPCH++	29	79.2062	Diff.
SPCH++ #2	SPCH++	30	75.9059	ACD
SPCH++ #2	SPCH++	31	60.5525	ACD
SPCH++ #2	SPCH++	32	108.622	ACD
SPCH++ #2	SPCH++	33	72.8926	Diff.
SPCH++ #2	SPCH++	34	52.0867	ACD
SPCH++ #2	SPCH++	35	58.6872	ACD
SPCH++ #2	SPCH++	36	44.1947	Diff.
SPCH++ #2	SPCH++	37	106.182	ACD
SPCH++ #2	SPCH++	38	76.9103	Diff.
SPCH++ #2	SPCH++	39	240.632	ACD
SPCH++ #2	SPCH++	40	53.952	ACD
SPCH++ #2	SPCH++	41	134.45	ACD
SPCH++ #2	SPCH++	42	99.5817	ACD
SPCH++ #2	SPCH++	43	40.0336	ACD
SPCH++ #2	SPCH++	44	42.9033	Diff.
SPCH++ #2	SPCH++	45	70.5968	ACD
SPCH++ #2	SPCH++	46	131.293	Diff.
SPCH++ #2	SPCH++	47	78.3452	ACD
SPCH++ #2	SPCH++	48	168.313	ACD
SPCH++ #2	SPCH++	49	237.619	Diff.
SPCH++ #2	SPCH++	50	323.999	Diff.
SPCH++ #2	SPCH++	51	28.4109	Diff.
SPCH++ #2	SPCH++	52	82.2194	Diff.
SPCH++ #2	SPCH++	53	130.001	ACD
SPCH++ #2	SPCH++	54	114.648	ACD
SPCH++ #2	SPCH++	55	39.0291	Diff.
SPCH++ #2	SPCH++	56	136.315	ACD
SPCH++ #2	SPCH++	57	162.574	Diff.
SPCH++ #2	SPCH++	58	129.284	Diff.
SPCH++ #2	SPCH++	59	81.789	ACD
SPCH++ #2	SPCH++	60	197.585	Diff.
SPCH++ #2	SPCH++	61	350.114	ACD
SPCH++ #2	SPCH++	62	65.1442	Diff.
SPCH++ #2	SPCH++	63	213.656	Diff.
SPCH++ #2	SPCH++	64	158.986	ACD
SPCH++ #2	SPCH++	65	156.26	ACD
SPCH++ #2	SPCH++	66	55.3869	ACD
SPCH++ #2	SPCH++	67	59.2611	ACD
SPCH++ #2	SPCH++	68	75.045	ACD
SPCH++ #2	SPCH++	69	86.3806	ACD
SPCH++ #2	SPCH++	70	141.911	ACD
SPCH++ #2	SPCH++	71	111.922	ACD
SPCH++ #2	SPCH++	72	175.344	Diff.
SPCH++ #2	SPCH++	73	61.4135	ACD
SPCH++ #2	SPCH++	74	301.328	ACD
SPCH++ #2	SPCH++	75	227.431	Diff.
SPCH++ #2	SPCH++	76	296.449	Diff.
SPCH++ #2	SPCH++	77	104.03	ACD
SPCH++ #2	SPCH++	78	79.9236	ACD
SPCH++ #2	SPCH++	79	38.5987	ACD
SPCH++ #2	SPCH++	80	62.8484	ACD
SPCH++ #3	SPCH++	1	164.141	ACD
SPCH++ #3	SPCH++	2	21.809	Diff.
SPCH++ #3	SPCH++	3	315.083	ACD
SPCH++ #3	SPCH++	4	152.663	ACD
SPCH++ #3	SPCH++	5	58.97	ACD
SPCH++ #3	SPCH++	6	27.692	Diff.
SPCH++ #3	SPCH++	7	48.64	Diff.
SPCH++ #3	SPCH++	8	101.297	ACD
SPCH++ #3	SPCH++	9	64.423	ACD
SPCH++ #3	SPCH++	10	167.298	ACD
SPCH++ #3	SPCH++	11	36.874	ACD
SPCH++ #3	SPCH++	12	58.54	ACD
SPCH++ #3	SPCH++	13	14.492	Diff.
SPCH++ #3	SPCH++	14	119.663	ACD
SPCH++ #3	SPCH++	15	156.824	Diff.
SPCH++ #3	SPCH++	16	309.774	Diff.
SPCH++ #3	SPCH++	17	142.189	Diff.
SPCH++ #3	SPCH++	18	33.574	Diff.
SPCH++ #3	SPCH++	19	57.823	Diff.
SPCH++ #3	SPCH++	20	50.362	Diff.
SPCH++ #3	SPCH++	21	303.174	Diff.
SPCH++ #3	SPCH++	22	51.222	ACD
SPCH++ #3	SPCH++	23	102.732	ACD
SPCH++ #3	SPCH++	24	20.231	Diff.
SPCH++ #3	SPCH++	25	26.974	Diff.
SPCH++ #3	SPCH++	26	75.184	Diff.
SPCH++ #3	SPCH++	27	43.188	Diff.
SPCH++ #3	SPCH++	28	97.567	ACD
SPCH++ #3	SPCH++	29	34.866	Diff.
SPCH++ #3	SPCH++	30	25.109	ACD
SPCH++ #3	SPCH++	31	77.049	ACD
SPCH++ #3	SPCH++	32	177.629	Diff.
SPCH++ #3	SPCH++	33	46.344	Diff.
SPCH++ #3	SPCH++	34	185.807	Diff.
SPCH++ #3	SPCH++	35	179.063	ACD
SPCH++ #3	SPCH++	36	241.19	Diff.
SPCH++ #3	SPCH++	37	98.14	Diff.
SPCH++ #3	SPCH++	38	151.085	ACD
SPCH++ #3	SPCH++	39	54.666	Diff.
SPCH++ #3	SPCH++	40	184.516	Diff.
SPCH++ #3	SPCH++	41	108.328	ACD
SPCH++ #3	SPCH++	42	46.344	Diff.
SPCH++ #3	SPCH++	43	102.301	ACD
SPCH++ #3	SPCH++	44	71.453	ACD
SPCH++ #3	SPCH++	45	180.785	ACD
SPCH++ #3	SPCH++	46	77.049	Diff.
SPCH++ #3	SPCH++	47	122.245	Diff.
SPCH++ #3	SPCH++	48	124.828	Diff.
SPCH++ #3	SPCH++	49	91.54	Diff.
SPCH++ #3	SPCH++	50	43.188	Diff.
SPCH++ #3	SPCH++	51	36.444	ACD
SPCH++ #3	SPCH++	52	58.396	Diff.
SPCH++ #3	SPCH++	53	118.802	Diff.
SPCH++ #3	SPCH++	54	66.862	ACD
SPCH++ #3	SPCH++	55	89.245	Diff.
SPCH++ #3	SPCH++	56	91.684	ACD
SPCH++ #3	SPCH++	57	97.71	ACD
SPCH++ #3	SPCH++	58	142.763	Diff.
SPCH++ #3	SPCH++	59	62.557	ACD
SPCH++ #3	SPCH++	60	53.375	Diff.
SPCH++ #3	SPCH++	61	41.609	Diff.
SPCH++ #3	SPCH++	62	38.166	Diff.
SPCH++ #3	SPCH++	63	62.988	ACD
SPCH++ #3	SPCH++	64	95.271	Diff.
SPCH++ #3	SPCH++	65	109.188	Diff.
SPCH++ #3	SPCH++	66	72.171	ACD
SPCH++ #3	SPCH++	67	43.331	Diff.
SPCH++ #3	SPCH++	68	56.388	Diff.
SPCH++ #3	SPCH++	69	49.07	Diff.
SPCH++ #3	SPCH++	70	139.176	Diff.
WT #1	WT	1	98.9032	Diff.
WT #1	WT	2	86.2895	ACD
WT #1	WT	3	67.0822	ACD
WT #1	WT	4	115.1	Diff.
WT #1	WT	5	82.276	Diff.
WT #1	WT	6	74.3924	Diff.
WT #1	WT	7	173.726	Diff.
WT #1	WT	8	28.5243	Diff.
WT #1	WT	9	48.7349	ACD
WT #1	WT	10	53.3217	Diff.
WT #1	WT	11	97.4698	Diff.
WT #1	WT	12	64.0721	Diff.
WT #1	WT	13	115.817	Diff.
WT #1	WT	14	107.503	ACD
WT #1	WT	15	92.1663	ACD
WT #1	WT	16	101.483	Diff.
WT #1	WT	17	96.4664	Diff.
WT #1	WT	18	66.5088	Diff.
WT #1	WT	19	260.445	Diff.
WT #1	WT	20	97.7565	Diff.
WT #1	WT	21	154.375	Diff.
WT #1	WT	22	130.294	Diff.
WT #1	WT	23	85.5728	Diff.
WT #1	WT	24	122.841	Diff.
WT #1	WT	25	130.724	Diff.
WT #1	WT	26	85.1427	Diff.
WT #1	WT	27	236.078	Diff.
WT #1	WT	28	152.512	Diff.
WT #1	WT	29	38.8446	Diff.
WT #1	WT	30	104.207	ACD
WT #1	WT	31	204.543	Diff.
WT #1	WT	32	219.88	ACD
WT #1	WT	33	55.6151	ACD
WT #1	WT	34	129.864	Diff.
WT #1	WT	35	131.154	Diff.
WT #1	WT	36	102.057	Diff.
WT #1	WT	37	228.767	Diff.
WT #1	WT	38	133.161	Diff.
WT #1	WT	39	274.779	Diff.
WT #1	WT	40	56.0451	Diff.
WT #1	WT	41	119.257	Diff.
WT #1	WT	42	47.5882	ACD
WT #1	WT	43	192.073	Diff.
WT #1	WT	44	105.64	Diff.
WT #1	WT	45	66.5088	Diff.
WT #1	WT	46	47.7315	Diff.
WT #1	WT	47	67.5122	Diff.
WT #1	WT	48	81.416	ACD
WT #1	WT	49	59.7719	ACD
WT #1	WT	50	40.4213	Diff.
WT #2	WT	1	78.4059	Diff.
WT #2	WT	2	100.623	Diff.
WT #2	WT	3	183.616	Diff.
WT #2	WT	4	56.0451	Diff.
WT #2	WT	5	73.819	Diff.
WT #2	WT	6	91.4496	Diff.
WT #2	WT	7	47.5882	Diff.
WT #2	WT	8	57.9085	ACD
WT #2	WT	9	185.766	Diff.
WT #2	WT	10	72.099	Diff.
WT #2	WT	11	173.869	Diff.
WT #2	WT	12	69.6622	ACD
WT #2	WT	13	69.8056	Diff.
WT #2	WT	14	95.1764	Diff.
WT #2	WT	15	59.6286	Diff.
WT #2	WT	16	136.888	Diff.
WT #2	WT	17	74.5357	ACD
WT #2	WT	18	77.8325	Diff.
WT #2	WT	19	164.695	Diff.
WT #2	WT	20	64.2154	ACD
WT #2	WT	21	21.214	ACD
WT #2	WT	22	45.2948	ACD
WT #2	WT	23	171.146	Diff.
WT #2	WT	24	55.0418	Diff.
WT #2	WT	25	39.1313	ACD
WT #2	WT	26	37.1245	Diff.
WT #2	WT	27	123.127	Diff.
WT #2	WT	28	51.1717	Diff.
WT #2	WT	29	129.864	Diff.
WT #2	WT	30	56.9052	Diff.
WT #2	WT	31	138.464	ACD
WT #2	WT	32	53.1784	Diff.
WT #2	WT	33	38.1279	ACD
WT #2	WT	34	287.679	Diff.
WT #2	WT	35	36.5512	ACD
WT #2	WT	36	127.571	Diff.
WT #2	WT	37	251.128	ACD
WT #2	WT	38	66.3655	Diff.
WT #2	WT	39	56.7618	Diff.
WT #2	WT	40	50.885	ACD
WT #2	WT	41	81.416	Diff.
WT #2	WT	42	111.517	Diff.
WT #2	WT	43	78.9792	Diff.
WT #2	WT	44	64.5021	ACD
WT #2	WT	45	29.9576	ACD
WT #2	WT	46	39.9913	Diff.
WT #2	WT	47	181.609	Diff.
WT #2	WT	48	150.935	Diff.
WT #2	WT	49	40.8513	Diff.
WT #2	WT	50	NA	ACD
WT #2	WT	51	38.9879	ACD
WT #2	WT	52	92.3096	Diff.
WT #2	WT	53	38.7012	ACD
WT #2	WT	54	151.078	Diff.
WT #2	WT	55	37.4112	ACD
WT #2	WT	56	54.8984	ACD
WT #2	WT	57	138.608	Diff.
WT #2	WT	58	73.1024	ACD
WT #2	WT	59	54.7551	ACD
WT #2	WT	60	40.1346	ACD
WT #2	WT	61	46.0115	Diff.
WT #2	WT	62	49.0216	ACD
WT #2	WT	63	88.4395	ACD
WT #2	WT	64	48.0182	Diff.
WT #2	WT	65	73.1024	Diff.
WT #2	WT	66	64.5021	Diff.
WT #2	WT	67	41.998	ACD
WT #2	WT	68	39.2746	ACD
WT #2	WT	69	35.2611	ACD
WT #2	WT	70	71.5256	Diff.
WT #2	WT	71	23.9374	Diff.
WT #2	WT	72	47.5882	ACD
WT #2	WT	73	74.9658	Diff.
WT #2	WT	74	45.1515	Diff.
WT #2	WT	75	170.429	Diff.
WT #2	WT	76	41.998	Diff.
WT #2	WT	77	190.639	Diff.
WT #2	WT	78	137.604	ACD
WT #2	WT	79	54.8984	Diff.
WT #2	WT	80	110.084	Diff.
WT #3	WT	1	77.9553	ACD
WT #3	WT	2	54.0241	Diff.
WT #3	WT	3	96.0111	Diff.
WT #3	WT	4	53.3076	Diff.
WT #3	WT	5	53.4509	Diff.
WT #3	WT	6	54.8839	Diff.
WT #3	WT	7	69.5005	ACD
WT #3	WT	8	88.8461	Diff.
WT #3	WT	9	156.054	Diff.
WT #3	WT	10	43.2766	Diff.
WT #3	WT	11	80.678	Diff.
WT #3	WT	12	68.0675	ACD
WT #3	WT	13	90.2791	Diff.
WT #3	WT	14	78.0986	Diff.
WT #3	WT	15	181.418	Diff.
WT #3	WT	16	37.4013	Diff.
WT #3	WT	17	141.724	Diff.
WT #3	WT	18	74.5161	ACD
WT #3	WT	19	124.814	Diff.
WT #3	WT	20	161.499	Diff.
WT #3	WT	21	107.188	Diff.
WT #3	WT	22	62.9087	Diff.
WT #3	WT	23	63.7685	Diff.
WT #3	WT	24	171.1	Diff.
WT #3	WT	25	68.4974	ACD
WT #3	WT	26	63.7685	Diff.
WT #3	WT	27	170.67	Diff.
WT #3	WT	28	86.5533	ACD
WT #3	WT	29	104.179	Diff.
WT #3	WT	30	44.7096	Diff.
WT #3	WT	31	57.7499	ACD
WT #3	WT	32	115.93	Diff.
WT #3	WT	34	135.132	Diff.
WT #3	WT	35	164.222	Diff.
WT #3	WT	36	85.2636	ACD
WT #3	WT	37	64.485	Diff.
WT #3	WT	38	65.918	ACD
WT #3	WT	39	75.3759	Diff.
WT #3	WT	40	121.232	Diff.
WT #3	WT	41	86.2667	Diff.
WT #3	WT	42	48.0055	ACD
WT #3	WT	43	118.939	ACD
WT #3	WT	44	101.743	Diff.
WT #3	WT	45	56.8901	ACD
WT #3	WT	46	337.328	Diff.
WT #3	WT	47	73.9429	Diff.
WT #3	WT	48	162.359	Diff.
WT #3	WT	49	63.1953	Diff.
WT #3	WT	50	46.8591	Diff.
WT #3	WT	51	38.8343	Diff.
WT #3	WT	52	216.67	Diff.
WT #3	WT	53	89.276	Diff.
WT #3	WT	55	52.3045	ACD
WT #3	WT	56	70.7902	Diff.
WT #3	WT	57	181.991	Diff.
WT #3	WT	58	110.628	Diff.
WT #3	WT	59	192.882	Diff.
WT #3	WT	60	44.9962	ACD
WT #3	WT	61	52.7344	ACD
WT #3	WT	62	101.886	Diff.
WT #3	WT	63	54.0241	Diff.
WT #3	WT	64	68.2108	ACD

## Sheet: Figures 4B-C, E, G-J
Individual	ID	SLGC cell area at birth (µm²)	Number of signaling neighbours	Number of adjacent meristemoids	Number of adjacent GMCs	Number of adjacent stomata	SLGC behaviour	Decay constant (λ, per hour)	% SPCH remaining per hour
1	11	61.922	2	1	1	0	Diff.	-0.926798	39.5819
1	12	79.5526	1	1	0	0	Diff.	-1.55096	21.2044
1	13	235.934	1	1	0	0	Diff.	-0.511316	59.9706
1	14	42.2847	1	0	1	0	ACD	-0.40546	66.667
1	15	51.1717	2	2	0	0	ACD	-0.568481	56.6385
1	16	39.4179	1	1	0	0	Diff.	-0.407302	66.5443
1	17	45.5815	1	0	1	0	ACD	-0.362204	69.6141
1	18	39.9913	2	1	1	0	ACD	-1.0027	36.6887
1	19	169.712	2	2	0	0	ACD	0.467825	159.652
1	110	81.2726	1	1	0	0	ACD	-0.305935	73.6434
1	111	165.985	2	2	0	0	ACD	-0.236887	78.908
1	112	55.6151	1	1	0	0	ACD	-0.776303	46.0104
1	113	162.689	2	1	0	1	Diff.	-1.15393	31.5393
1	114	146.205	2	2	0	0	Diff.	-0.0444832	95.6492
1	115	77.5458	2	1	1	0	Diff.	-1.77321	16.9787
1	116	64.6454	1	1	0	0	ACD	-0.290847	74.763
1	117	45.2948	1	0	1	0	Diff.	-0.463648	62.8985
1	118	90.0162	1	1	0	0	ACD	-0.394518	67.4005
1	119	201.82	1	1	0	0	Diff.	-0.991102	37.1168
1	120	106.07	3	1	1	1	Diff.	-1.08125	33.9172
1	121	59.0552	2	1	1	0	ACD	-0.222767	80.0301
1	122	73.819	1	1	0	0	ACD	-0.345271	70.8029
1	123	65.9355	2	2	0	0	Diff.	-0.186194	83.0112
1	124	165.555	2	2	0	0	Diff.	-0.412505	66.199
1	125	172.722	3	3	0	0	Diff.	-2.24457	10.5973
1	126	106.357	3	3	0	0	Diff.	-0.908425	40.3159
1	127	107.647	1	1	0	0	ACD	-0.520011	59.4514
1	128	109.08	3	3	0	0	Diff.	-0.211389	80.9459
1	129	52.3184	1	1	0	0	Diff.	-0.231858	79.3059
1	130	93.1697	2	2	0	0	Diff.	-0.791548	45.3143
1	131	73.5324	1	1	0	0	Diff.	-0.532834	58.6939
1	132	69.5189	1	1	0	0	ACD	-0.215844	80.5861
1	133	65.9355	2	2	0	0	Diff.	-0.58409	55.7613
1	134	150.792	2	2	0	0	Diff.	-0.998718	36.8352
1	135	56.6185	2	2	0	0	Diff.	-0.602182	54.7615
1	136	74.1057	2	1	1	0	Diff.	-0.429805	65.0636
1	137	136.888	2	2	0	0	Diff.	-0.733357	48.0294
1	138	57.9085	1	1	0	0	Diff.	-0.841417	43.1099
1	139	151.795	1	1	0	0	ACD	-0.13065	87.7525
1	140	76.2558	2	2	0	0	Diff.	-0.402971	66.8332
1	141	113.237	1	1	0	0	ACD	-0.340348	71.1523
1	142	136.744	1	0	1	0	Diff.	-0.430903	64.9922
1	143	79.1226	1	1	0	0	Diff.	-1.42565	24.0351
1	144	111.087	2	2	0	0	Diff.	-0.869605	41.9117
1	145	49.4516	1	1	0	0	Diff.	-1.02956	35.7164
1	146	188.633	2	1	1	0	ACD	-1.56059	21.0013
1	147	107.79	2	1	1	0	Diff.	-0.660015	51.6844
1	148	44.0048	1	1	0	0	ACD	-0.486437	61.4813
1	149	49.7383	2	1	1	0	Diff.	-0.585549	55.68
1	150	58.7686	3	2	1	0	Diff.	-0.710514	49.1392
1	151	127.141	2	2	0	0	Diff.	-1.44302	23.6212
1	152	185.193	2	2	0	0	Diff.	-1.43262	23.8683
1	153	153.515	1	1	0	0	Diff.	-1.14982	31.6695
1	155	139.181	1	1	0	0	Diff.	-0.203756	81.5662
1	156	68.0855	1	1	0	0	ACD	-0.567465	56.6961
1	157	61.062	1	1	0	0	ACD	-0.133062	87.541
1	158	60.0586	1	1	0	0	ACD	-0.302041	73.9308
1	159	78.6925	1	1	0	0	ACD	-0.413751	66.1166
1	160	41.7113	1	1	0	0	ACD	-0.239408	78.7094
1	161	72.2423	1	1	0	0	Diff.	-0.793958	45.2052
1	162	150.075	3	3	0	0	Diff.	-0.486567	61.4733
2	21	38.1279	2	1	1	0	Diff.	-0.662836	51.5388
2	22	37.1245	2	1	1	0	Diff.	-0.54557	57.9511
2	23	132.731	2	1	0	1	Diff.	-1.22185	29.4686
2	24	71.239	1	1	0	0	Diff.	-0.821287	43.9865
2	25	83.4227	2	2	0	0	ACD	-0.995483	36.9545
2	26	52.3184	1	1	0	0	Diff.	-0.997036	36.8972
2	27	90.7329	1	0	1	0	ACD	-0.883805	41.3208
2	28	173.439	2	2	0	0	Diff.	-0.0831438	92.0219
2	29	61.492	1	1	0	0	Diff.	-0.771505	46.2317
2	210	64.6454	1	1	0	0	ACD	-0.791286	45.3262
2	211	45.7248	1	1	0	0	ACD	-0.456193	63.3691
2	212	76.5425	2	1	1	0	Diff.	-0.461457	63.0364
2	213	107.36	2	2	0	0	Diff.	-2.07705	12.5299
2	214	145.058	2	1	1	0	Diff.	-0.506221	60.2769
2	215	46.4415	1	1	0	0	ACD	-0.606247	54.5394
2	216	96.1798	2	1	1	0	Diff.	-0.922387	39.7569
2	217	54.1817	2	1	1	0	Diff.	-1.14386	31.8586
2	218	56.3318	2	1	1	0	Diff.	-1.01699	36.1682
2	219	80.9859	1	0	1	0	ACD	-0.58135	55.9143
2	220	84.4261	2	1	0	1	Diff.	-0.555011	57.4066
2	221	57.4785	2	1	1	0	Diff.	-0.534498	58.5963
2	222	107.217	2	2	0	0	Diff.	-0.423876	65.4505
2	223	32.5377	1	1	0	0	ACD	-0.745627	47.4437
2	224	69.3756	2	2	0	0	Diff.	-0.478376	61.9789
2	225	30.101	2	1	1	0	ACD	-0.140921	86.8558
2	226	62.4954	2	1	1	0	ACD	-1.4688	23.02
2	227	50.3116	1	1	0	0	Diff.	-0.633279	53.0848
2	228	53.1784	1	1	0	0	ACD	-0.150194	86.0541
2	229	45.0081	1	0	1	0	ACD	-0.762811	46.6354
2	231	46.8715	1	0	1	0	ACD	-0.644661	52.4841
2	232	117.25	1	1	0	0	Diff.	-1.12267	32.5411
2	233	62.782	1	1	0	0	ACD	-1.11146	32.9077
2	234	98.0432	2	2	0	0	Diff.	-0.333335	71.653
2	235	142.478	2	2	0	0	Diff.	-0.671939	51.0717
2	236	61.492	2	1	1	0	Diff.	-0.672986	51.0183
2	237	48.8782	1	0	1	0	Diff.	-0.536203	58.4965
2	238	91.4496	1	1	0	0	ACD	-0.42561	65.3371
2	239	72.6723	1	1	0	0	ACD	-0.301668	73.9584
2	240	66.0788	1	1	0	0	Diff.	-0.611704	54.2426
2	241	56.7618	2	1	1	0	Diff.	-0.73638	47.8844
2	242	56.4752	1	1	0	0	Diff.	-1.10658	33.0688
2	243	64.9321	2	1	1	0	Diff.	-0.59189	55.3281
2	244	44.1481	1	1	0	0	ACD	0.0422078	104.311
2	245	53.3217	1	1	0	0	Diff.	-0.605486	54.5809
2	247	64.5021	2	1	1	0	Diff.	-0.905247	40.4442
2	248	60.4886	1	1	0	0	Diff.	-0.825594	43.7975
2	249	87.7228	1	1	0	0	ACD	-0.272626	76.1378
2	250	42.1414	1	0	1	0	ACD	-0.822867	43.9171
2	251	68.5155	2	1	1	0	Diff.	-0.64494	52.4694
2	252	129.578	2	2	0	0	Diff.	-0.246765	78.1324
2	253	42.1414	1	1	0	0	Diff.	-0.690759	50.1195
2	254	54.3251	2	1	0	1	Diff.	-0.291713	74.6983
2	255	122.984	3	3	0	0	Diff.	-0.600138	54.8736
2	256	126.854	2	1	0	1	Diff.	-0.130567	87.7598
2	257	80.4126	1	1	0	0	Diff.	-0.418539	65.8007
2	258	46.8715	1	1	0	0	Diff.	-0.264461	76.762
2	259	54.8984	2	1	1	0	Diff.	-0.267984	76.492
2	260	95.1764	2	1	1	0	Diff.	-1.2696	28.0945
2	261	73.6757	2	1	1	0	Diff.	-1.71906	17.9234
2	262	43.2881	1	1	0	0	Diff.	-0.233891	79.1448
2	263	44.5781	1	0	1	0	ACD	-0.436399	64.636
2	264	43.1447	1	1	0	0	Diff.	-0.589249	55.4744
2	265	57.9085	2	2	0	0	ACD	-0.247778	78.0533
2	266	41.8547	1	1	0	0	Diff.	-0.523373	59.2519
2	267	51.1717	1	1	0	0	Diff.	-0.44373	64.1638
2	268	207.983	3	3	0	0	Diff.	-0.4324	64.8949
2	269	44.1481	1	1	0	0	ACD	-0.682817	50.5192
2	270	59.0552	1	1	0	0	ACD	-0.488353	61.3636
2	271	37.5545	1	1	0	0	Diff.	-0.427408	65.2198
2	272	54.0384	1	1	0	0	ACD	-0.460776	63.0794
2	273	50.885	1	0	1	0	Diff.	-0.45628	63.3636
2	274	61.6353	2	1	1	0	Diff.	-0.828192	43.6838
2	275	65.7921	1	1	0	0	Diff.	-0.220665	80.1985
3	31	98.879	2	2	0	0	Diff.	-0.516537	59.6583
3	32	66.349	2	2	0	0	Diff.	-0.589739	55.4472
3	33	46.143	1	0	1	0	ACD	-0.465186	62.8018
3	34	304.948	2	2	0	0	Diff.	-0.116564	88.9974
3	35	124.817	1	1	0	0	Diff.	-0.308625	73.4456
3	36	73.514	2	0	2	0	ACD	-0.202467	81.6714
3	37	53.882	1	0	1	0	ACD	-0.228275	79.5905
3	38	72.368	1	0	1	0	Diff.	-0.263208	76.8582
3	39	54.885	2	2	0	0	ACD	-0.111777	89.4244
3	310	97.016	1	1	0	0	ACD	-0.559706	57.1377
3	311	189.733	2	2	0	0	Diff.	-1.0757	34.106
3	312	129.832	1	1	0	0	ACD	-0.756378	46.9363
3	313	59.901	1	0	1	0	ACD	-0.31152	73.2333
3	314	89.994	1	1	0	0	ACD	-0.103173	90.1971
3	315	104.754	2	2	0	0	Diff.	-0.741802	47.6255
3	316	118.368	3	2	1	0	Diff.	-0.601547	54.7963
3	317	57.034	1	0	1	0	ACD	-0.12803	87.9827
3	318	81.826	1	1	0	0	ACD	-0.475263	62.1722
3	319	84.262	1	1	0	0	ACD	-0.376691	68.6128
3	320	37.975	1	0	1	0	Diff.	-0.107133	89.8406
3	321	67.496	3	2	1	0	Diff.	-0.315979	72.9075
3	322	49.296	2	2	0	0	Diff.	-0.661188	51.6238
3	323	66.063	1	0	1	0	ACD	-0.704478	49.4367
3	324	39.981	2	1	1	0	Diff.	-1.23649	29.0402
3	325	256.512	2	2	0	0	Diff.	-0.435236	64.7112
3	326	97.303	2	2	0	0	ACD	-0.869387	41.9208
3	327	157.49	1	1	0	0	Diff.	-0.623381	53.6128
3	328	155.054	2	2	0	0	Diff.	-1.25682	28.4556
3	329	43.277	1	0	1	0	ACD	0.104209	110.983
3	330	39.838	2	2	0	0	Diff.	-0.550397	57.6721
3	331	53.309	2	1	1	0	ACD	-0.759534	46.7884
3	332	67.209	1	0	1	0	ACD	-0.809531	44.5067
3	333	61.477	1	0	1	0	ACD	-0.361769	69.6443
3	334	88.704	1	1	0	0	ACD	-0.53547	58.5394
3	335	89.707	2	1	1	0	Diff.	-0.243257	78.407
3	336	131.982	2	2	0	0	Diff.	-0.0169022	98.324
3	337	57.608	1	1	0	0	ACD	-1.18452	30.5893
3	338	81.826	1	1	0	0	ACD	0.273898	131.508
3	339	120.947	1	1	0	0	ACD	-0.34461	70.8497
3	340	93.863	1	0	1	0	ACD	-0.452598	63.5973
3	341	36.542	1	1	0	0	ACD	-0.389731	67.7239
3	342	134.705	1	1	0	0	ACD	-0.593313	55.2494
3	343	63.913	2	1	1	0	ACD	-0.640995	52.6768
3	344	77.67	1	0	1	0	ACD	-0.35009	70.4624
3	345	54.885	1	0	1	0	ACD	-0.329175	71.9517
3	346	71.651	1	0	1	0	ACD	-0.296287	74.3574
3	347	53.452	1	0	1	0	ACD	-0.325309	72.2304
3	348	57.751	1	0	1	0	ACD	-0.137798	87.1275
3	349	303.372	1	1	0	0	ACD	-0.0702015	93.2206
3	350	45.14	2	0	1	1	Diff.	-0.650079	52.2004
3	351	101.602	1	0	1	0	ACD	-0.397326	67.2115
3	352	168.381	2	2	0	0	Diff.	-0.292233	74.6595
3	353	40.841	1	0	1	0	Diff.	-0.17973	83.5495
3	354	122.094	2	2	0	0	Diff.	-0.310389	73.3162
3	355	173.253	2	2	0	0	Diff.	-0.465675	62.7711
3	356	185.29	2	2	0	0	Diff.	-0.219679	80.2777
3	357	122.81	2	1	1	0	ACD	-0.275817	75.8952
3	358	170.674	1	0	1	0	ACD	0.157369	117.043
3	359	59.041	1	0	1	0	ACD	-0.00992745	99.0122
3	360	43.277	1	0	1	0	Diff.	-0.223707	79.9549
3	361	37.259	1	0	1	0	ACD	-0.0010371	99.8963
3	362	53.309	1	0	1	0	ACD	-0.162217	85.0257
3	363	52.879	1	0	1	0	Diff.	-0.145848	86.4289
3	364	115.502	1	1	0	0	ACD	-0.161453	85.0907
3	365	111.776	2	2	0	0	Diff.	-0.541209	58.2044
3	366	57.608	1	1	0	0	ACD	-0.469909	62.5059
3	367	62.193	1	1	0	0	ACD	-0.4047	66.7177
3	368	149.751	2	2	0	0	ACD	0.0210612	102.128
3	369	72.225	1	1	0	0	ACD	-0.83004	43.6032
3	370	123.67	2	2	0	0	Diff.	-0.748791	47.2938
3	371	52.019	1	0	1	0	Diff.	-0.371641	68.9601
3	372	31.24	1	1	0	0	ACD	-0.140221	86.9166
3	373	403.54	4	2	1	1	Diff.	-0.219363	80.303
3	374	113.209	2	1	0	1	Diff.	-0.249133	77.9476
3	375	77.097	2	2	0	0	Diff.	-0.887988	41.1483
4	41	41.4684	1	1	0	0	Diff.	-0.240964	78.587
4	42	70.7403	2	1	0	1	Diff.	-0.926383	39.5983
4	43	67.0096	1	1	0	0	Diff.	-0.231271	79.3524
4	44	30.7067	1	0	1	0	Diff.	0.0281464	102.855
4	45	53.6651	1	1	0	0	Diff.	0.00744753	100.748
4	46	158.556	1	1	0	0	Diff.	-0.0334332	96.7119
4	47	31.4242	1	0	1	0	Diff.	-0.19347	82.4095
4	48	45.9166	1	1	0	0	Diff.	-0.0918056	91.2283
4	49	34.4375	1	0	1	0	Diff.	-0.209246	81.1195
4	410	43.9078	2	1	1	0	ACD	-0.273724	76.0542
4	411	34.007	1	0	1	0	Diff.	-0.423538	65.4726
4	412	80.0671	1	1	0	0	Diff.	-0.258914	77.189
4	413	24.9672	1	1	0	0	Diff.	-0.340455	71.1447
4	414	134.019	1	1	0	0	ACD	-0.0105411	98.9514
4	416	62.8484	1	1	0	0	ACD	-0.543031	58.0985
4	417	53.5216	1	0	1	0	ACD	-0.0473653	95.3739
4	418	27.1195	2	1	1	0	Diff.	-0.264291	76.775
4	419	20.519	1	0	1	0	Diff.	-0.443585	64.1732
4	420	69.0184	2	2	0	0	Diff.	-0.458342	63.2331
4	421	34.7244	1	1	0	0	ACD	-0.209928	81.0642
4	422	69.0184	1	1	0	0	Diff.	-0.107119	89.8419
4	423	21.5234	1	0	1	0	ACD	-0.195457	82.2459
4	425	310.942	2	1	1	0	Diff.	-0.241669	78.5316
4	426	119.527	2	1	0	1	Diff.	-0.138515	87.065
4	427	115.222	1	1	0	0	Diff.	-0.587362	55.5792
4	428	31.5677	1	1	0	0	ACD	0.0306959	103.117
4	429	205.19	2	2	0	0	Diff.	-0.701446	49.5868
4	430	133.732	2	2	0	0	Diff.	-0.279204	75.6386
4	431	42.0424	1	1	0	0	ACD	-0.319586	72.6449
4	432	20.0885	1	0	1	0	ACD	-0.445615	64.0431
4	433	96.9989	2	1	0	1	Diff.	-0.502486	60.5024
4	434	65.0007	2	2	0	0	Diff.	-0.219386	80.3011
4	435	74.471	1	0	1	0	ACD	-0.878292	41.5492
4	436	39.6031	1	0	1	0	Diff.	-0.0976596	90.6958
4	437	32.7156	1	1	0	0	Diff.	-0.417261	65.8849
4	438	43.4773	1	1	0	0	Diff.	-0.406601	66.591
4	439	48.069	1	1	0	0	Diff.	-0.179712	83.551
4	440	26.8325	1	1	0	0	ACD	-0.00265358	99.735
4	441	34.8679	1	1	0	0	Diff.	-0.220991	80.1724
4	442	36.0158	1	1	0	0	Diff.	-0.0532922	94.8103
4	443	20.9495	1	0	1	0	Diff.	-0.36598	69.3517
4	444	33.8635	1	0	1	0	Diff.	-0.107807	89.78
4	445	22.6713	1	0	1	0	Diff.	-0.535625	58.5304
4	446	41.4684	1	1	0	0	Diff.	-0.0542933	94.7154
4	447	30.1328	1	0	1	0	ACD	-0.186486	82.987
4	448	30.8502	1	1	0	0	Diff.	-0.381257	68.3002
4	449	28.4109	1	1	0	0	Diff.	-0.496204	60.8837
4	450	21.2364	1	1	0	0	ACD	-0.161869	85.0552

## Sheet: Figures 4D & 4F
Individual	Cell ID	Number of adjacent meristemoids	Number of signaling neighbours	Time after birth (minutes)	SPCH intensity (a.u.)
1	1	1	2	0	14196.5
1	1	1	2	45	5506.1
1	1	1	2	90	3342.97
1	1	1	2	135	1604.11
1	1	1	2	180	3793.26
1	1	1	2	225	3657.17
1	1	1	2	270	2097.29
1	1	1	2	315	2667.36
1	1	1	2	360	4756.41
1	1	1	2	405	3198.34
1	1	1	2	450	4673.73
1	1	1	2	495	5490.36
1	1	1	2	540	5979.33
1	1	1	2	585	5502.53
1	1	1	2	630	5692.54
1	1	1	2	675	5365.56
1	1	1	2	720	6773.54
1	2	1	1	0	8612.15
1	2	1	1	45	1875.02
1	2	1	1	90	2214.08
1	2	1	1	135	0
1	2	1	1	180	0
1	2	1	1	225	266.086
1	2	1	1	270	1074.08
1	2	1	1	315	2038.58
1	2	1	1	360	0
1	2	1	1	405	703.196
1	3	1	1	0	8620.65
1	3	1	1	45	6978.04
1	3	1	1	90	5399.97
1	3	1	1	135	3167.05
1	3	1	1	180	0
1	3	1	1	225	0
1	3	1	1	270	0
1	3	1	1	315	0
1	3	1	1	360	2814.09
1	3	1	1	405	5018.77
1	3	1	1	450	3333.64
1	3	1	1	495	2279.03
1	3	1	1	540	0
1	3	1	1	585	428.76
1	4	0	1	0	15439.1
1	4	0	1	45	11124.7
1	4	0	1	90	14410.4
1	4	0	1	135	3622.04
1	4	0	1	180	3124.47
1	4	0	1	225	3706.92
1	4	0	1	270	3924.74
1	4	0	1	315	4820.93
1	4	0	1	360	7782.63
1	4	0	1	405	11365.6
1	4	0	1	450	10544
1	4	0	1	495	9416.82
1	4	0	1	540	10023.1
1	4	0	1	585	15309.7
1	4	0	1	630	12978.3
1	4	0	1	675	13648.3
1	4	0	1	720	12661.9
1	4	0	1	765	14662.3
1	5	2	2	0	9707.27
1	5	2	2	45	5477.25
1	5	2	2	90	3810.32
1	5	2	2	135	2493.8
1	5	2	2	180	2597.92
1	5	2	2	225	2734.89
1	5	2	2	270	6193.28
1	5	2	2	315	5508.28
1	5	2	2	360	4884.4
1	5	2	2	405	5244.36
1	6	1	1	0	12447.9
1	6	1	1	45	7140.82
1	6	1	1	90	5929.55
1	6	1	1	135	5462.96
1	6	1	1	180	3852.85
1	6	1	1	225	5808.44
1	6	1	1	270	7417.72
1	6	1	1	315	9586.1
1	6	1	1	360	8963.15
1	6	1	1	405	6017.09
1	6	1	1	450	11940.6
1	7	0	1	0	11649.6
1	7	0	1	45	8708.22
1	7	0	1	90	4993.81
1	7	0	1	135	5672.68
1	7	0	1	180	4472.57
1	7	0	1	225	4140.83
1	7	0	1	270	4630.12
1	7	0	1	315	5480.15
1	7	0	1	360	6816.85
1	7	0	1	405	8017.18
1	7	0	1	450	7322.75
1	7	0	1	495	8840.4
1	8	1	2	0	6247.1
1	8	1	2	45	3074.43
1	8	1	2	90	0
1	8	1	2	135	1536.1
1	8	1	2	180	1588.71
1	8	1	2	225	2313.98
1	8	1	2	270	3825.35
1	8	1	2	315	2887.37
1	8	1	2	360	4911.64
1	9	2	2	0	1540.49
1	9	2	2	45	768.357
1	9	2	2	90	3687.71
1	9	2	2	135	2429.02
1	9	2	2	180	5088.29
1	9	2	2	225	5376.88
1	9	2	2	270	1914.23
1	9	2	2	315	6313.34
1	9	2	2	360	5233.29
1	9	2	2	405	7655.86
1	9	2	2	450	9192.29
1	9	2	2	495	8136.73
1	9	2	2	540	9787.22
1	9	2	2	585	10259.5
1	9	2	2	630	8194.98
1	9	2	2	675	11566.1
1	9	2	2	720	13067.4
1	10	1	1	0	22041.3
1	10	1	1	45	16854.9
1	10	1	1	90	13011.8
1	10	1	1	135	11684.4
1	11	2	2	0	15902.4
1	11	2	2	45	9265.21
1	11	2	2	90	11870.1
1	11	2	2	135	8579.87
1	11	2	2	180	7275.78
1	11	2	2	225	8415.76
1	11	2	2	270	9524.34
1	12	1	1	0	12689
1	12	1	1	45	7001.76
1	12	1	1	90	4400.35
1	12	1	1	135	1702.3
1	12	1	1	180	1352.79
1	12	1	1	225	1614.56
1	12	1	1	270	2720.47
1	12	1	1	315	3554.24
1	12	1	1	360	4981.41
1	12	1	1	405	3801.64
1	12	1	1	450	5506.99
1	13	1	2	0	13066.3
1	13	1	2	45	6359.07
1	13	1	2	90	2033.08
1	13	1	2	135	267.593
1	13	1	2	180	0
1	13	1	2	225	0
1	13	1	2	270	0
1	13	1	2	315	0
1	13	1	2	360	0
1	13	1	2	405	0
1	13	1	2	450	0
1	13	1	2	495	0
1	13	1	2	540	0
1	14	2	2	0	11841.8
1	14	2	2	45	9671.18
1	14	2	2	90	9406.88
1	14	2	2	135	10098.8
1	14	2	2	180	10011.4
1	14	2	2	225	8274.97
1	14	2	2	270	11721.6
1	14	2	2	315	10181.2
1	14	2	2	360	8666.18
1	14	2	2	405	8010.91
1	14	2	2	450	10199.8
1	15	1	2	0	6417.48
1	15	1	2	45	1382.73
1	15	1	2	90	742.98
1	15	1	2	135	621.715
1	15	1	2	180	560.545
1	15	1	2	225	1241.7
1	15	1	2	270	1182
1	15	1	2	315	3655.1
1	15	1	2	360	4198.34
1	15	1	2	405	5550.05
1	15	1	2	450	6543.01
1	15	1	2	495	4054.46
1	16	1	1	0	14280.9
1	16	1	1	45	10529
1	16	1	1	90	10910.1
1	16	1	1	135	7743
1	16	1	1	180	4838.73
1	17	0	1	0	8317.29
1	17	0	1	45	6467.6
1	17	0	1	90	4339.79
1	17	0	1	135	2018.63
1	17	0	1	180	2724.59
1	17	0	1	225	3376.87
1	17	0	1	270	4878.82
1	17	0	1	315	5956.29
1	17	0	1	360	5253.1
1	17	0	1	405	5857.24
1	17	0	1	450	8093.72
1	17	0	1	495	6155.97
1	17	0	1	540	5508.86
1	18	1	1	0	19264.2
1	18	1	1	45	13127.8
1	18	1	1	90	10842.3
1	18	1	1	135	6606.72
1	18	1	1	180	7011.58
1	18	1	1	225	5536.39
1	18	1	1	270	6166.57
1	18	1	1	315	9563.18
1	18	1	1	360	7061.43
1	18	1	1	405	9486.05
1	18	1	1	450	10834.6
1	18	1	1	495	17341.2
1	18	1	1	540	15793.6
1	18	1	1	585	15075.8
1	18	1	1	630	17230.7
1	18	1	1	675	18012.2
1	18	1	1	720	22876.5
1	18	1	1	765	22396.9
1	18	1	1	810	24831.8
1	19	1	1	0	23140.2
1	19	1	1	45	13608.4
1	19	1	1	90	5412.41
1	19	1	1	135	0
1	19	1	1	180	0
1	19	1	1	225	0
1	19	1	1	270	0
1	19	1	1	315	0
1	19	1	1	360	0
1	19	1	1	405	0
1	19	1	1	450	0
1	19	1	1	495	0
1	19	1	1	540	0
1	19	1	1	585	0
1	19	1	1	630	0
1	19	1	1	675	0
1	19	1	1	720	0
1	19	1	1	765	0
1	19	1	1	810	69.5888
1	20	1	3	0	11923.2
1	20	1	3	45	4675.68
1	20	1	3	90	2313.38
1	20	1	3	135	2100.85
1	20	1	3	180	252.389
1	20	1	3	225	512.305
1	20	1	3	270	394.576
1	20	1	3	315	1649.92
1	20	1	3	360	2729.63
1	20	1	3	405	5238.28
1	20	1	3	450	3445.37
1	20	1	3	495	5208.25
1	20	1	3	540	6813.45
1	21	1	2	0	13568.9
1	21	1	2	45	10244.4
1	21	1	2	90	8819.71
1	21	1	2	135	7958.7
1	21	1	2	180	7168.93
1	21	1	2	225	6450.74
1	22	1	1	0	20989.9
1	22	1	1	45	18945.2
1	22	1	1	90	12497.3
1	22	1	1	135	7433.81
1	22	1	1	180	9486.62
1	22	1	1	225	9399.96
1	22	1	1	270	6994.34
1	22	1	1	315	7696.32
1	22	1	1	360	9047.48
1	22	1	1	405	11034.5
1	22	1	1	450	7529.24
1	22	1	1	495	8179.7
1	22	1	1	540	8885.21
1	22	1	1	585	12063.9
1	22	1	1	630	12677.4
1	22	1	1	675	14444.5
1	22	1	1	720	13459.1
1	22	1	1	765	13149.4
1	23	2	2	0	15099.2
1	23	2	2	45	14681.7
1	23	2	2	90	14015.3
1	23	2	2	135	11294.1
1	23	2	2	180	7383.08
1	23	2	2	225	6150.99
1	23	2	2	270	6836.8
1	23	2	2	315	4447.28
1	23	2	2	360	6979.67
1	23	2	2	405	6283.68
1	23	2	2	450	7200.86
1	23	2	2	495	6423.71
1	23	2	2	540	9331.54
1	23	2	2	585	6552.9
1	23	2	2	630	6294.3
1	23	2	2	675	5283.08
1	23	2	2	720	5234.93
1	23	2	2	765	3989.58
1	24	2	2	0	12928.7
1	24	2	2	45	8526.49
1	24	2	2	90	6365.04
1	24	2	2	135	3509.95
1	24	2	2	180	5664.06
1	24	2	2	225	3023.3
1	24	2	2	270	4923
1	24	2	2	315	0
1	24	2	2	360	3381.51
1	24	2	2	405	4264.56
1	24	2	2	450	6092.24
1	24	2	2	495	3207.3
1	24	2	2	540	5811.35
1	24	2	2	585	5867.04
1	24	2	2	630	5673.64
1	24	2	2	675	3481.28
1	24	2	2	720	6488.94
1	24	2	2	765	6070.17
1	25	3	3	0	9094.77
1	25	3	3	45	1382.61
1	25	3	3	90	1141.24
1	25	3	3	135	0
1	25	3	3	180	0
1	25	3	3	225	0
1	25	3	3	270	423.377
1	25	3	3	315	0
1	25	3	3	360	0
1	25	3	3	405	0
1	25	3	3	450	0
1	25	3	3	495	0
1	25	3	3	540	0
1	25	3	3	585	0
1	25	3	3	630	0
1	26	3	3	0	10009
1	26	3	3	45	4188.73
1	26	3	3	90	2481.84
1	26	3	3	135	1768.27
1	26	3	3	180	1341.07
1	26	3	3	225	995.59
1	26	3	3	270	1382.8
1	26	3	3	315	2567.16
1	26	3	3	360	1084.75
1	26	3	3	405	19.5867
1	26	3	3	450	1369.65
1	26	3	3	495	2192.74
1	27	1	1	0	11898
1	27	1	1	45	9348.42
1	27	1	1	90	4689.94
1	27	1	1	135	1157.67
1	27	1	1	180	5409.35
1	27	1	1	225	2003.81
1	27	1	1	270	5109.62
1	27	1	1	315	7580.59
1	27	1	1	360	6873.86
1	27	1	1	405	5178.12
1	27	1	1	450	7068.2
1	27	1	1	495	7386.64
1	27	1	1	540	9413.13
1	27	1	1	585	11975.6
1	28	3	3	0	15397.9
1	28	3	3	45	9501.39
1	28	3	3	90	8664.59
1	28	3	3	135	8345.19
1	28	3	3	180	8987.75
1	28	3	3	225	4954.95
1	28	3	3	270	4596.78
1	28	3	3	315	2585.3
1	28	3	3	360	1897.12
1	29	1	1	0	6746.72
1	29	1	1	45	6506.94
1	29	1	1	90	4416.89
1	29	1	1	135	4234.78
1	29	1	1	180	3495.81
1	29	1	1	225	3160.58
1	29	1	1	270	4382.88
1	29	1	1	315	3693.85
1	29	1	1	360	5429.37
1	29	1	1	405	6343.52
1	29	1	1	450	3871.93
1	30	2	2	0	9564.92
1	30	2	2	45	5582.57
1	30	2	2	90	2256.98
1	30	2	2	135	1025.65
1	30	2	2	180	2321.86
1	30	2	2	225	3556.93
1	30	2	2	270	4573.59
1	30	2	2	315	2013.87
1	30	2	2	360	2076.81
1	30	2	2	405	3374.55
1	31	1	1	0	8875.21
1	31	1	1	45	5334.5
1	31	1	1	90	3020.77
1	31	1	1	135	2079.79
1	31	1	1	180	3425.71
1	31	1	1	225	4279.7
1	31	1	1	270	5142.06
1	31	1	1	315	4606.12
1	31	1	1	360	4198.92
1	31	1	1	405	4714.13
1	31	1	1	450	5198.18
1	32	1	1	0	13804.5
1	32	1	1	45	12646.8
1	32	1	1	90	11158
1	32	1	1	135	7742.74
1	32	1	1	180	7600.85
1	32	1	1	225	8329.87
1	32	1	1	270	7988.04
1	32	1	1	315	5690.66
1	32	1	1	360	7235.1
1	32	1	1	405	8619.74
1	33	2	2	0	6888.75
1	33	2	2	45	3281.02
1	33	2	2	90	1524.2
1	33	2	2	135	1716.86
1	33	2	2	180	3093.5
1	33	2	2	225	842.747
1	33	2	2	270	2653.46
1	33	2	2	315	826.242
1	33	2	2	360	727.2
1	33	2	2	405	2194.82
1	33	2	2	450	1504.78
1	33	2	2	495	531.593
1	34	2	2	0	11903.9
1	34	2	2	45	6138.13
1	34	2	2	90	2880.05
1	34	2	2	135	61.9686
1	34	2	2	180	1064.3
1	34	2	2	225	1338
1	34	2	2	270	1828.94
1	34	2	2	315	3369.8
1	34	2	2	360	5009.92
1	34	2	2	405	2996.52
1	34	2	2	450	3765.13
1	34	2	2	495	1656.34
1	34	2	2	540	4684.98
1	34	2	2	585	3155.92
1	34	2	2	630	1938.97
1	34	2	2	675	16.1253
1	34	2	2	720	2969.74
1	34	2	2	765	2583.08
1	35	2	2	0	14607.5
1	35	2	2	45	10103.2
1	35	2	2	90	6885.91
1	35	2	2	135	2511.46
1	35	2	2	180	2471.39
1	35	2	2	225	3640.24
1	35	2	2	270	4287.29
1	35	2	2	315	3580.66
1	35	2	2	360	3093.14
1	35	2	2	405	3149.56
1	35	2	2	450	5474.05
1	35	2	2	495	3152.66
1	35	2	2	540	2827.75
1	35	2	2	585	3541.85
1	35	2	2	630	3895.16
1	35	2	2	675	3426.77
1	35	2	2	720	4644.84
1	35	2	2	765	4735.12
1	35	2	2	810	4255.36
1	36	1	2	0	20729.7
1	36	1	2	45	12348.7
1	36	1	2	90	9420.76
1	36	1	2	135	6211.5
1	36	1	2	180	8492.33
1	36	1	2	225	5017.96
1	36	1	2	270	7330.63
1	36	1	2	315	5889.72
1	36	1	2	360	4527.26
1	36	1	2	405	6261.13
1	36	1	2	450	5192.22
1	36	1	2	495	5671.01
1	36	1	2	540	8045.29
1	36	1	2	585	8417.66
1	37	2	2	0	17911.2
1	37	2	2	45	12222.9
1	37	2	2	90	5242.91
1	37	2	2	135	3472.98
1	37	2	2	180	1419.42
1	37	2	2	225	1720.88
1	37	2	2	270	542.638
1	37	2	2	315	511.912
1	37	2	2	360	0
1	37	2	2	405	1670.82
1	37	2	2	450	4522.54
1	37	2	2	495	2500.77
1	37	2	2	540	4443.66
1	37	2	2	585	6700.36
1	37	2	2	630	3987.08
1	38	1	1	0	19678.3
1	38	1	1	45	8963.82
1	38	1	1	90	4234.07
1	38	1	1	135	4186.3
1	38	1	1	180	3721.09
1	38	1	1	225	6189.48
1	38	1	1	270	6052.22
1	38	1	1	315	7637.74
1	38	1	1	360	7272.8
1	38	1	1	405	7048.6
1	38	1	1	450	6431.78
1	38	1	1	495	6298.33
1	38	1	1	540	7183.71
1	38	1	1	585	5777.26
1	38	1	1	630	5824.5
1	38	1	1	675	5604.16
1	38	1	1	720	5231.67
1	39	1	1	0	15900.5
1	39	1	1	45	16455.7
1	39	1	1	90	15894.7
1	39	1	1	135	12382.7
1	39	1	1	180	10553.3
1	39	1	1	225	9456.04
1	39	1	1	270	10110.2
1	39	1	1	315	9536.43
1	39	1	1	360	11160.1
1	39	1	1	405	11514.6
1	39	1	1	450	15616.1
1	39	1	1	495	16698.4
1	39	1	1	540	14609.8
1	39	1	1	585	16542.7
1	39	1	1	630	12576.8
1	39	1	1	675	15277.4
1	39	1	1	720	19112.1
1	39	1	1	765	17303.9
1	40	2	2	0	19589.6
1	40	2	2	45	16633.4
1	40	2	2	90	9240.75
1	40	2	2	135	8668.72
1	40	2	2	180	5991.57
1	40	2	2	225	4724.29
1	40	2	2	270	9035.99
1	40	2	2	315	12203.7
1	40	2	2	360	9599.32
1	40	2	2	405	7705.7
1	40	2	2	450	8050.32
1	40	2	2	495	5057.23
1	40	2	2	540	3877.85
1	40	2	2	585	4543.76
1	40	2	2	630	3915.27
1	40	2	2	675	4851.18
1	41	1	1	0	27028.9
1	41	1	1	45	25904.5
1	41	1	1	90	22079.7
1	41	1	1	135	13571.9
1	41	1	1	180	6094.48
1	41	1	1	225	3584.46
1	41	1	1	270	9410.73
1	41	1	1	315	8906.24
1	41	1	1	360	7580.03
1	41	1	1	405	9132.31
1	41	1	1	450	8017.88
1	41	1	1	495	11234
1	41	1	1	540	9174.56
1	41	1	1	585	8174.09
1	41	1	1	630	10392.4
1	41	1	1	675	11683.5
1	41	1	1	720	11747
1	41	1	1	765	11730.5
1	41	1	1	810	11773.9
1	42	0	1	0	14234.4
1	42	0	1	45	9085.36
1	42	0	1	90	8021.46
1	42	0	1	135	5087.49
1	42	0	1	180	3924.97
1	42	0	1	225	5661.76
1	42	0	1	270	5397.71
1	42	0	1	315	4379.23
1	42	0	1	360	3426.07
1	42	0	1	405	1621.05
1	43	1	1	0	10778.8
1	43	1	1	45	4836.09
1	43	1	1	90	0
1	43	1	1	135	0
1	43	1	1	180	0
1	43	1	1	225	0
1	43	1	1	270	0
1	43	1	1	315	598.611
1	43	1	1	360	0
1	43	1	1	405	252.56
1	43	1	1	450	0
1	43	1	1	495	1580.77
1	43	1	1	540	0
1	43	1	1	585	1706.39
1	43	1	1	630	2717.94
1	44	2	2	0	14796.8
1	44	2	2	45	5454.78
1	44	2	2	90	3410.53
1	44	2	2	135	3473.31
1	44	2	2	180	2952.33
1	44	2	2	225	1828.63
1	44	2	2	270	2948.07
1	44	2	2	315	1947.57
1	44	2	2	360	3519.75
1	44	2	2	405	4339.17
1	44	2	2	450	3621.87
1	44	2	2	495	7583.54
1	44	2	2	540	5075.53
1	44	2	2	585	7106.2
1	45	1	1	0	10247.8
1	45	1	1	45	6574.47
1	45	1	1	90	900.752
1	45	1	1	135	354.312
1	45	1	1	180	648.487
1	45	1	1	225	0
1	45	1	1	270	0
1	45	1	1	315	750.444
1	45	1	1	360	4253.07
1	45	1	1	405	6819.17
1	45	1	1	450	3287.82
1	45	1	1	495	3294.35
1	45	1	1	540	3425.02
1	45	1	1	585	4563.14
1	45	1	1	630	6223.58
1	45	1	1	675	6581.18
1	45	1	1	720	8957.71
1	46	1	2	0	26034.9
1	46	1	2	45	9031.19
1	46	1	2	90	1470.21
1	46	1	2	135	0
1	46	1	2	180	0
1	46	1	2	225	0
1	46	1	2	270	0
1	46	1	2	315	902.208
1	46	1	2	360	4412.44
1	46	1	2	405	3186.11
1	46	1	2	450	3078.44
1	46	1	2	495	6211.25
1	46	1	2	540	8499.7
1	46	1	2	585	4304.97
1	46	1	2	630	6090.05
1	46	1	2	675	10208.4
1	46	1	2	720	12840.9
1	46	1	2	765	7349.65
1	47	1	2	0	11508.6
1	47	1	2	45	6824.78
1	47	1	2	90	2918.13
1	47	1	2	135	3741.24
1	47	1	2	180	1909.17
1	47	1	2	225	3126.36
1	47	1	2	270	3388.68
1	47	1	2	315	4544.58
1	47	1	2	360	5604.7
1	47	1	2	405	8171.23
1	47	1	2	450	9520.83
1	47	1	2	495	10410.1
1	47	1	2	540	9263.75
1	47	1	2	585	7407.25
1	48	1	1	0	17207.6
1	48	1	1	45	12446.7
1	48	1	1	90	7904.09
1	48	1	1	135	5168.05
1	48	1	1	180	4795.28
1	48	1	1	225	2992.19
1	48	1	1	270	4610.66
1	48	1	1	315	5127.16
1	48	1	1	360	4347.28
1	48	1	1	405	5931.85
1	48	1	1	450	6621.39
1	48	1	1	495	7676.52
1	48	1	1	540	9673
1	48	1	1	585	12252.4
1	48	1	1	630	11451.9
1	48	1	1	675	9956.77
1	49	1	2	0	12563.4
1	49	1	2	45	10307.1
1	49	1	2	90	4865.61
1	49	1	2	135	2529.21
1	49	1	2	180	2556.08
1	49	1	2	225	2843.9
1	49	1	2	270	2536.88
1	49	1	2	315	4178.78
1	49	1	2	360	4788.8
1	49	1	2	405	5524.7
1	49	1	2	450	6613.81
1	49	1	2	495	7494.75
1	49	1	2	540	6710.95
1	49	1	2	585	8085.53
1	49	1	2	630	5717.21
1	49	1	2	675	3588.26
1	49	1	2	720	2880.55
1	50	2	3	0	7486.02
1	50	2	3	45	3928.46
1	50	2	3	90	2923.83
1	50	2	3	135	972.859
1	50	2	3	180	1444.84
1	50	2	3	225	1162.95
1	50	2	3	270	82.4186
1	50	2	3	315	593.399
1	50	2	3	360	33.862
1	50	2	3	405	592.525
1	50	2	3	450	0
1	50	2	3	495	0
1	50	2	3	540	9.82023
1	50	2	3	585	1271.22
1	50	2	3	630	1402.9
1	50	2	3	675	784.457
1	50	2	3	720	1959.37
1	51	2	2	0	11048.2
1	51	2	2	45	3520.87
1	51	2	2	90	1734.33
1	51	2	2	135	187.941
1	51	2	2	180	0
1	51	2	2	225	4675.44
1	51	2	2	270	4879.39
1	51	2	2	315	2169.02
1	51	2	2	360	2245.52
1	51	2	2	405	3874.69
1	51	2	2	450	3198.66
1	51	2	2	495	4112.87
1	51	2	2	540	1305.9
1	51	2	2	585	2083.22
1	51	2	2	630	1435.6
1	52	2	2	0	9745.55
1	52	2	2	45	4183.4
1	52	2	2	90	0
1	52	2	2	135	0
1	52	2	2	180	860.233
1	52	2	2	225	0
1	52	2	2	270	424.913
1	52	2	2	315	0
1	52	2	2	360	3262.4
1	52	2	2	405	1614.68
1	52	2	2	450	2707.57
1	52	2	2	495	2886.88
1	53	1	1	0	10395.4
1	53	1	1	45	5957.42
1	53	1	1	90	859.644
1	53	1	1	135	0
1	53	1	1	180	0
1	53	1	1	225	0
1	53	1	1	270	0
1	53	1	1	315	0
1	53	1	1	360	0
1	53	1	1	405	0
1	53	1	1	450	0
1	53	1	1	495	426.767
1	53	1	1	540	278.326
1	53	1	1	585	2529.6
1	53	1	1	630	0
1	54	2	2	0	NA
1	54	2	2	45	NA
1	54	2	2	90	NA
1	54	2	2	135	2643.85
1	54	2	2	180	2259.09
1	54	2	2	225	380.928
1	54	2	2	270	2053.6
1	54	2	2	315	0
1	54	2	2	360	1672.62
1	54	2	2	405	2316.57
1	54	2	2	450	2081.79
1	54	2	2	495	4034.45
1	54	2	2	540	1767.15
1	55	1	1	0	11042.6
1	55	1	1	45	8576.68
1	55	1	1	90	5144.78
1	55	1	1	135	5448.45
1	55	1	1	180	7783.53
1	55	1	1	225	8645.44
1	55	1	1	270	8977.14
1	55	1	1	315	8713.02
1	55	1	1	360	7469.37
1	55	1	1	405	8278.13
1	55	1	1	450	7185.45
1	55	1	1	495	8733.19
1	55	1	1	540	6939.63
1	55	1	1	585	1875.07
1	55	1	1	630	7626.58
1	55	1	1	675	6923.11
1	55	1	1	720	6066.44
1	56	1	1	0	25891.7
1	56	1	1	45	18404.5
1	56	1	1	90	11771.5
1	56	1	1	135	6172.63
1	56	1	1	180	4646.71
1	56	1	1	225	6520.99
1	56	1	1	270	7187.45
1	56	1	1	315	7600.79
1	56	1	1	360	5147.33
1	56	1	1	405	8759.99
1	56	1	1	450	11121.9
1	56	1	1	495	9249.72
1	56	1	1	540	8708.53
1	56	1	1	585	9258.96
1	56	1	1	630	12386.8
1	56	1	1	675	10061.4
1	56	1	1	720	10407.2
1	57	1	1	0	15543.7
1	57	1	1	45	11685
1	57	1	1	90	10154.7
1	57	1	1	135	10022.8
1	57	1	1	180	11091.8
1	57	1	1	225	7963.68
1	57	1	1	270	10358.1
1	57	1	1	315	8994.02
1	58	1	1	0	10862
1	58	1	1	45	12020
1	58	1	1	90	9124.69
1	58	1	1	135	5322.96
1	58	1	1	180	3896.78
1	58	1	1	225	5164.7
1	58	1	1	270	4181.03
1	58	1	1	315	6722.47
1	58	1	1	360	7071.97
1	58	1	1	405	5650.75
1	58	1	1	450	7507.68
1	58	1	1	495	8804.52
1	58	1	1	540	9959.53
1	59	1	1	0	16272.7
1	59	1	1	45	17796.6
1	59	1	1	90	11456.6
1	59	1	1	135	5638.54
1	59	1	1	180	3307.77
1	59	1	1	225	4850.02
1	59	1	1	270	9280.59
1	59	1	1	315	8168.33
1	59	1	1	360	7333.74
1	59	1	1	405	10469.1
1	59	1	1	450	12964.4
1	59	1	1	495	10829.5
1	59	1	1	540	11493.7
1	59	1	1	585	8183.78
1	59	1	1	630	9106.48
1	59	1	1	675	10514.2
1	59	1	1	720	13765.2
1	59	1	1	765	10912.7
1	60	1	1	0	12804.8
1	60	1	1	45	10573.3
1	60	1	1	90	9402.63
1	60	1	1	135	6534.48
1	60	1	1	180	6753.59
1	60	1	1	225	5170.73
1	60	1	1	270	4658.84
1	60	1	1	315	6317
1	60	1	1	360	6041.51
1	60	1	1	405	7149.08
1	60	1	1	450	7550.8
1	60	1	1	495	6642.18
1	60	1	1	540	6706.85
1	61	1	1	0	9283.25
1	61	1	1	45	7418.46
1	61	1	1	90	1841.33
1	61	1	1	135	1052.5
1	61	1	1	180	723.655
1	61	1	1	225	1792.5
1	61	1	1	270	2351.1
1	61	1	1	315	2272.72
1	61	1	1	360	1728.82
1	61	1	1	405	2877.74
1	61	1	1	450	2456.38
1	61	1	1	495	1134.18
1	61	1	1	540	2254.53
1	61	1	1	585	0
1	62	3	3	0	12608.2
1	62	3	3	45	6117.72
1	62	3	3	90	5621.66
1	62	3	3	135	3894.64
1	62	3	3	180	4104.34
1	62	3	3	225	3206.43
1	62	3	3	270	6043.53
1	62	3	3	315	6232.22
1	62	3	3	360	7453.46
1	62	3	3	405	9371.54
1	62	3	3	450	13172
1	62	3	3	495	15332.7
2	1	1	2	0	9685.04
2	1	1	2	40	6664.31
2	1	1	2	80	4179.28
2	1	1	2	120	1724.13
2	1	1	2	160	1768
2	1	1	2	200	1632.32
2	1	1	2	240	1752.38
2	1	1	2	280	2422.8
2	1	1	2	320	2725.7
2	1	1	2	360	2575.27
2	1	1	2	400	2429.9
2	1	1	2	440	3182.41
2	1	1	2	480	4575.64
2	1	1	2	520	7081.57
2	1	1	2	560	6303.68
2	1	1	2	600	5292.56
2	1	1	2	640	4488.88
2	2	1	2	0	13349.3
2	2	1	2	40	7846.81
2	2	1	2	80	5400.91
2	2	1	2	120	3611.74
2	2	1	2	160	2907.82
2	2	1	2	200	4398.6
2	2	1	2	240	3211.03
2	2	1	2	280	5364.17
2	2	1	2	320	5062.74
2	2	1	2	360	4272.57
2	2	1	2	400	3932.55
2	2	1	2	440	3446.85
2	2	1	2	480	4458.02
2	3	1	2	0	9716.3
2	3	1	2	40	4317.8
2	3	1	2	80	1210.33
2	3	1	2	120	1470.58
2	3	1	2	160	1049.96
2	3	1	2	200	0
2	3	1	2	240	420.178
2	3	1	2	280	0
2	3	1	2	320	278.313
2	3	1	2	360	91.7014
2	3	1	2	400	29.243
2	3	1	2	440	213.375
2	3	1	2	480	362.105
2	3	1	2	520	0
2	3	1	2	560	306.873
2	3	1	2	600	616.457
2	4	1	1	0	12992.5
2	4	1	1	40	8787.59
2	4	1	1	80	3177.61
2	4	1	1	120	2135.35
2	4	1	1	160	2178.43
2	4	1	1	200	1237.17
2	4	1	1	240	2130.04
2	4	1	1	280	3065.4
2	4	1	1	320	2265.28
2	4	1	1	360	2309.16
2	4	1	1	400	1850.72
2	4	1	1	440	1589.08
2	4	1	1	480	2057.85
2	5	2	2	0	13703.2
2	5	2	2	40	8644.42
2	5	2	2	80	3586.84
2	5	2	2	120	1185.79
2	5	2	2	160	0
2	5	2	2	200	438.407
2	5	2	2	240	1543.08
2	5	2	2	280	2605.32
2	5	2	2	320	3537.01
2	5	2	2	360	4152.59
2	5	2	2	400	3476.87
2	5	2	2	440	5307.76
2	5	2	2	480	5772.59
2	5	2	2	520	7385.32
2	5	2	2	560	7786.74
2	5	2	2	600	8783.3
2	5	2	2	640	11561.1
2	5	2	2	680	12608.6
2	5	2	2	720	12350.3
2	5	2	2	760	10657.8
2	6	1	1	0	11362.1
2	6	1	1	40	7957.56
2	6	1	1	80	2733.12
2	6	1	1	120	571.972
2	6	1	1	160	169.24
2	6	1	1	200	0
2	6	1	1	240	650.789
2	6	1	1	280	1106.65
2	6	1	1	320	2574.78
2	6	1	1	360	2176.47
2	6	1	1	400	3954.22
2	6	1	1	440	5836.08
2	6	1	1	480	4399.78
2	6	1	1	520	6501.82
2	6	1	1	560	5288.67
2	6	1	1	600	6588.88
2	6	1	1	640	5256.32
2	6	1	1	680	4583.99
2	6	1	1	720	3155.76
2	7	0	1	0	9112.87
2	7	0	1	40	4713.17
2	7	0	1	80	3226.26
2	7	0	1	120	683.086
2	7	0	1	160	1066.09
2	7	0	1	200	1384.89
2	7	0	1	240	2741.76
2	7	0	1	280	3620.53
2	7	0	1	320	5743.61
2	7	0	1	360	2315.03
2	7	0	1	400	3276.58
2	7	0	1	440	8406.2
2	7	0	1	480	9488.94
2	7	0	1	520	7927.57
2	7	0	1	560	7486.44
2	7	0	1	600	8017.57
2	7	0	1	640	7425.09
2	7	0	1	680	7172.88
2	7	0	1	720	7135.98
2	7	0	1	760	3513.87
2	8	2	2	0	7413.23
2	8	2	2	40	5642.32
2	8	2	2	80	7701.43
2	8	2	2	120	5447.4
2	8	2	2	160	5381.42
2	8	2	2	200	5633.72
2	8	2	2	240	5155.38
2	8	2	2	280	3472.55
2	8	2	2	320	5666.92
2	8	2	2	360	5179.77
2	8	2	2	400	4141.86
2	8	2	2	440	7703.28
2	8	2	2	480	6192.42
2	8	2	2	520	6773.21
2	8	2	2	560	7679.85
2	8	2	2	600	7426.2
2	8	2	2	640	5348.48
2	8	2	2	680	5430.01
2	8	2	2	720	6718.44
2	8	2	2	760	4033.36
2	9	1	1	0	9263.09
2	9	1	1	40	7045.43
2	9	1	1	80	3159.08
2	9	1	1	120	1046.8
2	9	1	1	160	729.029
2	9	1	1	200	1761.9
2	9	1	1	240	728.382
2	9	1	1	280	1471.07
2	9	1	1	320	963.721
2	9	1	1	360	1526.37
2	9	1	1	400	2805.46
2	9	1	1	440	2491.46
2	9	1	1	480	2787.42
2	9	1	1	520	2915.92
2	10	1	1	0	10224.3
2	10	1	1	40	5280.05
2	10	1	1	80	2189.45
2	10	1	1	120	1996.51
2	10	1	1	160	2095.39
2	10	1	1	200	2631.49
2	10	1	1	240	2775.83
2	10	1	1	280	5223.1
2	10	1	1	320	3977.18
2	10	1	1	360	5911.04
2	10	1	1	400	3420.11
2	10	1	1	440	3150.63
2	10	1	1	480	4013.5
2	10	1	1	520	4040.68
2	10	1	1	560	4365.39
2	10	1	1	600	3757.19
2	10	1	1	640	4576.22
2	10	1	1	680	3938.13
2	11	1	1	0	15606.5
2	11	1	1	40	9465.73
2	11	1	1	80	5819.16
2	11	1	1	120	5627.66
2	11	1	1	160	4955.06
2	11	1	1	200	5220.2
2	11	1	1	240	7489.5
2	11	1	1	280	7814.08
2	11	1	1	320	6332.48
2	11	1	1	360	6578.13
2	11	1	1	400	7541.53
2	11	1	1	440	7189.81
2	11	1	1	480	8279.81
2	11	1	1	520	8952.04
2	11	1	1	560	6800.96
2	12	1	2	0	9430.75
2	12	1	2	40	6516.5
2	12	1	2	80	3491.58
2	12	1	2	120	3149.98
2	12	1	2	160	3906.65
2	12	1	2	200	2386.93
2	12	1	2	240	3054.84
2	12	1	2	280	3320.75
2	12	1	2	320	3444.72
2	12	1	2	360	2781.7
2	12	1	2	400	4889.64
2	12	1	2	440	4043.77
2	12	1	2	480	4341.2
2	12	1	2	520	3708.98
2	12	1	2	560	2292.94
2	12	1	2	600	3501.59
2	13	2	2	0	9679.43
2	13	2	2	40	2289.29
2	13	2	2	80	928.997
2	13	2	2	120	0
2	13	2	2	160	0
2	13	2	2	200	0
2	13	2	2	240	27.6823
2	13	2	2	280	423.425
2	13	2	2	320	726.728
2	13	2	2	360	2483.29
2	13	2	2	400	2234.77
2	13	2	2	440	5455.21
2	13	2	2	480	6656.04
2	13	2	2	520	10268
2	13	2	2	560	10235.1
2	13	2	2	600	11963.3
2	13	2	2	640	10345.2
2	13	2	2	680	9468.69
2	13	2	2	720	5517.33
2	14	1	2	0	12413
2	14	1	2	40	9035.7
2	14	1	2	80	6177.3
2	14	1	2	120	4399.59
2	14	1	2	160	2635.14
2	14	1	2	200	3114.79
2	14	1	2	240	2413.06
2	14	1	2	280	3101.59
2	14	1	2	320	2104.98
2	15	1	1	0	9166.91
2	15	1	1	40	5051.2
2	15	1	1	80	3159.65
2	15	1	1	120	2260.97
2	15	1	1	160	1610.7
2	15	1	1	200	3227.69
2	15	1	1	240	4131.65
2	15	1	1	280	4176.39
2	15	1	1	320	5443.23
2	15	1	1	360	4681.57
2	15	1	1	400	4966.06
2	15	1	1	440	4248.37
2	15	1	1	480	3453.45
2	16	1	2	0	9445.06
2	16	1	2	40	6678.15
2	16	1	2	80	1801.57
2	16	1	2	120	1094.84
2	16	1	2	160	1393.74
2	16	1	2	200	94.1148
2	16	1	2	240	0
2	16	1	2	280	558.876
2	16	1	2	320	378.168
2	16	1	2	360	0
2	16	1	2	400	1830.24
2	16	1	2	440	0
2	16	1	2	480	623.415
2	16	1	2	520	806.494
2	16	1	2	560	521.125
2	16	1	2	600	567.579
2	17	1	2	0	8416.35
2	17	1	2	40	2836.57
2	17	1	2	80	2030.56
2	17	1	2	120	1126.3
2	17	1	2	160	918.873
2	17	1	2	200	1389.84
2	17	1	2	240	1482.54
2	17	1	2	280	2387.74
2	17	1	2	320	1991.68
2	17	1	2	360	2868.32
2	17	1	2	400	917.322
2	17	1	2	440	1346.66
2	18	1	2	0	6995.22
2	18	1	2	40	5770.47
2	18	1	2	80	686.986
2	18	1	2	120	315.298
2	18	1	2	160	281.625
2	18	1	2	200	177.382
2	18	1	2	240	0
2	18	1	2	280	288.469
2	18	1	2	320	1037.27
2	18	1	2	360	0
2	18	1	2	400	514.384
2	18	1	2	440	640.324
2	18	1	2	480	1131.9
2	18	1	2	520	719.337
2	19	0	1	0	22723.6
2	19	0	1	40	13851.3
2	19	0	1	80	8440.71
2	19	0	1	120	6602.78
2	19	0	1	160	6051.81
2	19	0	1	200	4677.57
2	19	0	1	240	6223.14
2	19	0	1	280	7007.67
2	19	0	1	320	6681.86
2	19	0	1	360	9079.22
2	19	0	1	400	7558.32
2	20	1	2	0	6917.41
2	20	1	2	40	7138.47
2	20	1	2	80	2202.28
2	20	1	2	120	2197.42
2	20	1	2	160	1099.04
2	20	1	2	200	2231.87
2	20	1	2	240	4421.8
2	20	1	2	280	5241.13
2	20	1	2	320	4142.49
2	20	1	2	360	5194.76
2	20	1	2	400	6705.44
2	20	1	2	440	6362.79
2	20	1	2	480	6785.72
2	20	1	2	520	7200.13
2	20	1	2	560	7842.85
2	20	1	2	600	6820.25
2	20	1	2	640	4667.41
2	20	1	2	680	4329.55
2	21	1	2	0	14562
2	21	1	2	40	13003.4
2	21	1	2	80	7319.33
2	21	1	2	120	4812.2
2	21	1	2	160	3080.04
2	21	1	2	200	2615.35
2	21	1	2	240	2338.77
2	21	1	2	280	5019.55
2	21	1	2	320	6302.41
2	21	1	2	360	4239.98
2	21	1	2	400	5112.44
2	21	1	2	440	4129.34
2	21	1	2	480	4511.5
2	21	1	2	520	3375.53
2	21	1	2	560	2540.12
2	21	1	2	600	3112.58
2	21	1	2	640	5289.89
2	21	1	2	680	3600.79
2	22	2	2	0	15939.7
2	22	2	2	40	13566.4
2	22	2	2	80	6078.72
2	22	2	2	120	6768.08
2	22	2	2	160	6162.09
2	22	2	2	200	4658.57
2	22	2	2	240	5396.44
2	22	2	2	280	6539.92
2	22	2	2	320	5844.74
2	22	2	2	360	5603.03
2	22	2	2	400	10804.8
2	22	2	2	440	8665.62
2	22	2	2	480	9676.6
2	22	2	2	520	9494.9
2	22	2	2	560	12176
2	22	2	2	600	8387.76
2	23	1	1	0	15007
2	23	1	1	40	7193.7
2	23	1	1	80	5438.86
2	23	1	1	120	3629.37
2	23	1	1	160	2252.3
2	23	1	1	200	2155.69
2	23	1	1	240	2354.21
2	23	1	1	280	1991.9
2	23	1	1	320	2930.33
2	23	1	1	360	2979.05
2	23	1	1	400	3127.23
2	23	1	1	440	4574.69
2	24	2	2	0	8757.97
2	24	2	2	40	3600.89
2	24	2	2	80	3767.36
2	24	2	2	120	2970.6
2	24	2	2	160	1914.95
2	24	2	2	200	3297.05
2	24	2	2	240	1504.98
2	24	2	2	280	2024.45
2	24	2	2	320	2179.56
2	24	2	2	360	2778.69
2	24	2	2	400	3665.34
2	24	2	2	440	2272.7
2	24	2	2	480	2169.15
2	25	1	2	0	15752.1
2	25	1	2	40	13541.7
2	25	1	2	80	11580.8
2	25	1	2	120	8259.87
2	25	1	2	160	9621.51
2	25	1	2	200	11876.1
2	25	1	2	240	11832
2	25	1	2	280	11613.6
2	25	1	2	320	8269.79
2	25	1	2	360	8995.51
2	25	1	2	400	9855.88
2	25	1	2	440	10745.7
2	25	1	2	480	9824.16
2	25	1	2	520	9705.09
2	25	1	2	560	7623.58
2	26	1	2	0	4126.67
2	26	1	2	40	2039.28
2	26	1	2	80	121.138
2	26	1	2	120	0
2	26	1	2	160	0
2	26	1	2	200	167.841
2	26	1	2	240	1514.03
2	26	1	2	280	1812.83
2	26	1	2	320	5824.12
2	26	1	2	360	8528.34
2	26	1	2	400	7261.87
2	26	1	2	440	6433.28
2	26	1	2	480	7894.73
2	26	1	2	520	8078.93
2	26	1	2	560	7628.28
2	26	1	2	600	6755.03
2	26	1	2	640	7070.34
2	26	1	2	680	4862.08
2	26	1	2	720	3437.1
2	27	1	1	0	12086.3
2	27	1	1	40	9159.31
2	27	1	1	80	3815.63
2	27	1	1	120	2674.15
2	27	1	1	160	2332.41
2	27	1	1	200	3279.02
2	27	1	1	240	1174.03
2	27	1	1	280	2154.22
2	27	1	1	320	3237.75
2	27	1	1	360	3736.43
2	27	1	1	400	4630.6
2	27	1	1	440	4444.43
2	27	1	1	480	6247.48
2	27	1	1	520	5981.94
2	27	1	1	560	5476.18
2	28	1	1	0	8316.05
2	28	1	1	40	12217.8
2	28	1	1	80	9421.69
2	28	1	1	120	6630.74
2	28	1	1	160	6917.47
2	28	1	1	200	5877.85
2	28	1	1	240	5316.3
2	28	1	1	280	4660.44
2	28	1	1	320	5901.55
2	28	1	1	360	6097.57
2	28	1	1	400	6048.08
2	29	0	1	0	14351.7
2	29	0	1	40	7341.49
2	29	0	1	80	3366.81
2	29	0	1	120	3634.52
2	29	0	1	160	2031.5
2	29	0	1	200	3867.53
2	29	0	1	240	4841.15
2	29	0	1	280	5811.34
2	29	0	1	320	6952.16
2	29	0	1	360	7456.37
2	29	0	1	400	7977.13
2	29	0	1	440	7214.94
2	29	0	1	480	6701.64
2	29	0	1	520	8578.05
2	29	0	1	560	7463.28
2	29	0	1	600	6325.24
2	30	2	2	0	8558.2
2	30	2	2	40	5502.27
2	31	0	1	0	8081.47
2	31	0	1	40	6488.81
2	31	0	1	80	3372.58
2	31	0	1	120	2798.21
2	31	0	1	160	752.44
2	31	0	1	200	614.134
2	31	0	1	240	305.877
2	31	0	1	280	1731.14
2	31	0	1	320	1684.43
2	31	0	1	360	1143.61
2	31	0	1	400	1198.7
2	32	1	1	0	12620.2
2	32	1	1	40	7392.81
2	32	1	1	80	2201.77
2	32	1	1	120	445.752
2	32	1	1	160	893.911
2	32	1	1	200	0
2	32	1	1	240	913.496
2	32	1	1	280	1730.79
2	32	1	1	320	988.348
2	32	1	1	360	1069.39
2	32	1	1	400	3402.33
2	32	1	1	440	3896.18
2	32	1	1	480	2907.35
2	32	1	1	520	3640.01
2	32	1	1	560	2929.18
2	32	1	1	600	5636.21
2	32	1	1	640	5427.29
2	32	1	1	680	4068.93
2	32	1	1	720	3239.3
2	33	1	1	0	14483.4
2	33	1	1	40	7627.29
2	33	1	1	80	2882.65
2	33	1	1	120	1037.89
2	33	1	1	160	475.618
2	33	1	1	200	1408.65
2	33	1	1	240	3205.01
2	33	1	1	280	3655.08
2	33	1	1	320	5587.32
2	33	1	1	360	6291.62
2	33	1	1	400	8155.26
2	33	1	1	440	8361.06
2	33	1	1	480	9799
2	33	1	1	520	9749.83
2	33	1	1	560	13462.1
2	33	1	1	600	11810.2
2	33	1	1	640	11155.4
2	33	1	1	680	9967.03
2	34	2	2	0	10737.4
2	34	2	2	40	9830.17
2	34	2	2	80	5322.1
2	34	2	2	120	7335.91
2	34	2	2	160	3696.04
2	34	2	2	200	3723.51
2	34	2	2	240	3297.98
2	34	2	2	280	2317.96
2	34	2	2	320	3993.83
2	34	2	2	360	3875.09
2	34	2	2	400	4799.93
2	34	2	2	440	5347.92
2	34	2	2	480	4671.29
2	34	2	2	520	7198.25
2	34	2	2	560	6354.65
2	34	2	2	600	7143.38
2	35	2	2	0	18702.7
2	35	2	2	40	10756.4
2	35	2	2	80	6590.4
2	35	2	2	120	3824.15
2	35	2	2	160	4402.67
2	35	2	2	200	3627.93
2	35	2	2	240	3928.56
2	36	1	2	0	12926.4
2	36	1	2	40	11494.7
2	36	1	2	80	5245.54
2	36	1	2	120	2861.85
2	36	1	2	160	1059.03
2	36	1	2	200	1852.15
2	36	1	2	240	1376.05
2	36	1	2	280	2278.32
2	36	1	2	320	1575.11
2	36	1	2	360	3616.82
2	36	1	2	400	4481.11
2	36	1	2	440	2729.65
2	36	1	2	480	2875.49
2	36	1	2	520	3756.24
2	36	1	2	560	3090.82
2	36	1	2	600	3243.33
2	36	1	2	640	1120.13
2	37	0	1	0	17779.5
2	37	0	1	40	13917.3
2	37	0	1	80	11031.2
2	37	0	1	120	5562.65
2	37	0	1	160	2868.78
2	37	0	1	200	2978.43
2	37	0	1	240	2802.73
2	37	0	1	280	3182.78
2	37	0	1	320	5146.01
2	37	0	1	360	6858.35
2	37	0	1	400	7525.62
2	37	0	1	440	7133.36
2	37	0	1	480	6097.91
2	37	0	1	520	7386.69
2	37	0	1	560	6231.23
2	38	1	1	0	10599.7
2	38	1	1	40	6324.44
2	38	1	1	80	5759.6
2	38	1	1	120	5468.45
2	38	1	1	160	2476.22
2	38	1	1	200	2672.78
2	38	1	1	240	2581.76
2	38	1	1	280	4443.89
2	38	1	1	320	6149.67
2	38	1	1	360	2742.91
2	38	1	1	400	6330.32
2	38	1	1	440	8301.12
2	38	1	1	480	8589.64
2	38	1	1	520	8607.57
2	38	1	1	560	9138.93
2	38	1	1	600	10147.9
2	38	1	1	640	9688.75
2	38	1	1	680	9936.75
2	38	1	1	720	9652.55
2	38	1	1	760	9535.61
2	39	1	1	0	13646.7
2	39	1	1	40	13975.5
2	39	1	1	80	10016.3
2	39	1	1	120	8902.86
2	39	1	1	160	6298.62
2	39	1	1	200	4373.7
2	39	1	1	240	4949.08
2	39	1	1	280	5821.15
2	39	1	1	320	10609.2
2	39	1	1	360	10594.7
2	39	1	1	400	10143.6
2	39	1	1	440	11533.5
2	39	1	1	480	11717.1
2	39	1	1	520	13254
2	39	1	1	560	14244.1
2	39	1	1	600	15640.4
2	39	1	1	640	18441.1
2	39	1	1	680	17958.5
2	39	1	1	720	18399.7
2	40	1	1	0	7541.2
2	40	1	1	40	7609.28
2	40	1	1	80	4492.29
2	40	1	1	120	948.991
2	40	1	1	160	1306.64
2	40	1	1	200	753.746
2	40	1	1	240	1017.43
2	40	1	1	280	686.189
2	40	1	1	320	730.188
2	40	1	1	360	691.621
2	40	1	1	400	2192.39
2	40	1	1	440	863.842
2	40	1	1	480	880.081
2	40	1	1	520	1831.15
2	41	1	2	0	10520
2	41	1	2	40	5754.12
2	41	1	2	80	4230.92
2	41	1	2	120	2393.3
2	41	1	2	160	1423.77
2	41	1	2	200	1053.19
2	41	1	2	240	1259.01
2	41	1	2	280	528.231
2	41	1	2	320	2106.32
2	41	1	2	360	1578.83
2	41	1	2	400	2144.37
2	41	1	2	440	1396.84
2	42	1	1	0	18123.5
2	42	1	1	40	7035.94
2	42	1	1	80	3582.05
2	42	1	1	120	3017.74
2	42	1	1	160	2083.07
2	42	1	1	200	2512.07
2	42	1	1	240	3000.28
2	42	1	1	280	2941.64
2	42	1	1	320	3033.65
2	42	1	1	360	3162.07
2	42	1	1	400	3699.42
2	42	1	1	440	4093.88
2	43	1	2	0	10506.9
2	43	1	2	40	8269.78
2	43	1	2	80	3817.49
2	43	1	2	120	2202.69
2	43	1	2	160	2289.97
2	43	1	2	200	3097.49
2	43	1	2	240	4332.93
2	43	1	2	280	7736.03
2	43	1	2	320	6004.22
2	43	1	2	360	7395.24
2	43	1	2	400	9345.56
2	43	1	2	440	8049.87
2	43	1	2	480	5095.37
2	43	1	2	520	8484.17
2	43	1	2	560	6070.42
2	43	1	2	600	4502.39
2	43	1	2	640	3248.26
2	43	1	2	680	4132.22
2	43	1	2	720	3351.22
2	43	1	2	760	2805.79
2	44	1	1	0	5808.45
2	44	1	1	40	8839.9
2	44	1	1	80	9161.11
2	44	1	1	120	9064.13
2	44	1	1	160	8281.64
2	44	1	1	200	7933.58
2	44	1	1	240	9372.84
2	44	1	1	280	9326.06
2	44	1	1	320	7641.52
2	44	1	1	360	8299.68
2	45	1	1	0	13401.8
2	45	1	1	40	9026.47
2	45	1	1	80	6482.28
2	45	1	1	120	5458.47
2	45	1	1	160	2252.33
2	45	1	1	200	0
2	45	1	1	240	541.861
2	45	1	1	280	1914.4
2	45	1	1	320	1627.6
2	45	1	1	360	3802.54
2	45	1	1	400	5083.98
2	45	1	1	440	6465.48
2	45	1	1	480	6016.7
2	45	1	1	520	7404.94
2	45	1	1	560	7986.66
2	46	2	2	0	22702.7
2	46	2	2	40	19912.8
2	47	1	2	0	13469.8
2	47	1	2	40	8070.51
2	47	1	2	80	3801.92
2	47	1	2	120	2110.25
2	47	1	2	160	797.7
2	47	1	2	200	901.289
2	47	1	2	240	1343.78
2	47	1	2	280	2207.52
2	47	1	2	320	1115.44
2	47	1	2	360	1664.31
2	47	1	2	400	1603.31
2	47	1	2	440	2605.75
2	47	1	2	480	4000.55
2	47	1	2	520	5844.17
2	47	1	2	560	6699.92
2	47	1	2	600	5477.21
2	47	1	2	640	5745.73
2	47	1	2	680	5132.72
2	47	1	2	720	5639.99
2	47	1	2	760	3275.61
2	48	1	1	0	12888.6
2	48	1	1	40	6308.3
2	48	1	1	80	4101.95
2	48	1	1	120	2378.56
2	48	1	1	160	1309.72
2	48	1	1	200	2607.84
2	48	1	1	240	3259.03
2	48	1	1	280	2736.4
2	48	1	1	320	5245.14
2	48	1	1	360	6540.11
2	48	1	1	400	5650.25
2	48	1	1	440	6307.63
2	48	1	1	480	6781.81
2	48	1	1	520	5801.32
2	48	1	1	560	7774.22
2	48	1	1	600	6410.84
2	48	1	1	640	7435.32
2	48	1	1	680	5703.08
2	48	1	1	720	6888.75
2	48	1	1	760	4682.46
2	49	1	1	0	11868.4
2	49	1	1	40	9308.21
2	49	1	1	80	8566.75
2	49	1	1	120	6267.96
2	49	1	1	160	6072.92
2	49	1	1	200	4614.58
2	49	1	1	240	3043.85
2	49	1	1	280	3147.11
2	49	1	1	320	2092.61
2	49	1	1	360	3839.22
2	49	1	1	400	3526.53
2	50	0	1	0	9419.72
2	50	0	1	40	5930.03
2	50	0	1	80	2860.71
2	50	0	1	120	1172.9
2	50	0	1	160	1564.47
2	50	0	1	200	985.749
2	50	0	1	240	2143.17
2	50	0	1	280	2532.39
2	50	0	1	320	3006.94
2	50	0	1	360	3194.05
2	50	0	1	400	3235.8
2	50	0	1	440	4611.78
2	51	1	2	0	6812.29
2	51	1	2	40	3739.57
2	51	1	2	80	2331.97
2	51	1	2	120	2009.98
2	51	1	2	160	1865.84
2	51	1	2	200	737.477
2	51	1	2	240	2860.23
2	51	1	2	280	2477.95
2	51	1	2	320	2555.2
2	51	1	2	360	1484.66
2	51	1	2	400	864.993
2	51	1	2	440	1146.47
2	51	1	2	480	777.596
2	51	1	2	520	1775.03
2	51	1	2	560	2194.72
2	52	2	2	0	11856
2	52	2	2	40	9529.06
2	52	2	2	80	8319.11
2	52	2	2	120	8171.79
2	52	2	2	160	6356.55
2	52	2	2	200	4354.73
2	53	1	1	0	18808.5
2	53	1	1	40	15480.4
2	53	1	1	80	9087.51
2	53	1	1	120	2755.68
2	53	1	1	160	1832.93
2	53	1	1	200	2078.71
2	53	1	1	240	3840.08
2	53	1	1	280	3678.47
2	53	1	1	320	3206.99
2	53	1	1	360	5268.59
2	53	1	1	400	4114.1
2	53	1	1	440	5252.06
2	53	1	1	480	4700.01
2	53	1	1	520	4772.39
2	53	1	1	560	4196.17
2	53	1	1	600	6070.67
2	53	1	1	640	6532.81
2	53	1	1	680	6391.23
2	53	1	1	720	5867.89
2	54	1	2	0	14701.3
2	54	1	2	40	11589.5
2	54	1	2	80	9318.83
2	54	1	2	120	7367.26
2	54	1	2	160	6412.54
2	54	1	2	200	6424.94
2	54	1	2	240	4750.09
2	54	1	2	280	3057.09
2	55	3	3	0	12656.6
2	55	3	3	40	12823.9
2	55	3	3	80	5420.77
2	55	3	3	120	1964.49
2	55	3	3	160	2943.56
2	55	3	3	200	2505.17
2	55	3	3	240	4296.16
2	55	3	3	280	6453.6
2	55	3	3	320	5034.19
2	55	3	3	360	6145.36
2	55	3	3	400	5815.25
2	55	3	3	440	9022.92
2	55	3	3	480	6573.2
2	55	3	3	520	5443.46
2	55	3	3	560	5263.32
2	55	3	3	600	4105.58
2	55	3	3	640	6661.66
2	55	3	3	680	4211.78
2	55	3	3	720	3649.49
2	56	1	2	0	8914.18
2	56	1	2	40	9140.72
2	56	1	2	80	12017.9
2	56	1	2	120	10726.7
2	56	1	2	160	5979.72
2	56	1	2	200	4927.82
2	56	1	2	240	2725.21
2	56	1	2	280	2480.45
2	56	1	2	320	3100.42
2	56	1	2	360	3286.11
2	56	1	2	400	4295.07
2	56	1	2	440	2234.81
2	56	1	2	480	3901.04
2	56	1	2	520	3606.86
2	56	1	2	560	2862.67
2	56	1	2	600	2329.98
2	56	1	2	640	1746.35
2	56	1	2	680	3103.04
2	56	1	2	720	1397.26
2	57	1	1	0	10993.3
2	57	1	1	40	10907.3
2	57	1	1	80	7144.83
2	57	1	1	120	4326.03
2	57	1	1	160	2702.99
2	57	1	1	200	3769.31
2	57	1	1	240	3141.81
2	57	1	1	280	3609.88
2	57	1	1	320	3370.33
2	57	1	1	360	4517.97
2	57	1	1	400	4605.7
2	57	1	1	440	4940.36
2	57	1	1	480	4423.98
2	57	1	1	520	2265.85
2	58	1	1	0	11873.1
2	58	1	1	40	11194.2
2	58	1	1	80	6687.54
2	58	1	1	120	7551.42
2	58	1	1	160	5208.17
2	58	1	1	200	5907.43
2	58	1	1	240	5828.78
2	58	1	1	280	6036.01
2	58	1	1	320	5768.81
2	58	1	1	360	8801.18
2	58	1	1	400	9162.51
2	58	1	1	440	8636.93
2	58	1	1	480	9866.89
2	58	1	1	520	9252.17
2	58	1	1	560	9265.24
2	58	1	1	600	9788.43
2	58	1	1	640	9008.37
2	58	1	1	680	8895.73
2	59	1	2	0	8060.81
2	59	1	2	40	4656.83
2	59	1	2	80	5092.34
2	59	1	2	120	3844.75
2	59	1	2	160	3299.28
2	59	1	2	200	3848.79
2	59	1	2	240	1873.63
2	59	1	2	280	2362.95
2	59	1	2	320	3584.45
2	59	1	2	360	4953.89
2	59	1	2	400	5142.4
2	60	1	2	0	5577.07
2	60	1	2	40	2707.51
2	60	1	2	80	1088.97
2	60	1	2	120	0
2	60	1	2	160	7.18373
2	60	1	2	200	0
2	60	1	2	240	953.076
2	60	1	2	280	1696.96
2	61	1	2	0	9975.63
2	61	1	2	40	3124.12
2	61	1	2	80	731.438
2	61	1	2	120	0
2	61	1	2	160	1284.67
2	61	1	2	200	3108.52
2	61	1	2	240	5400.07
2	61	1	2	280	8540.28
2	61	1	2	320	7534.58
2	61	1	2	360	5649.39
2	61	1	2	400	6919.43
2	61	1	2	440	6286.14
2	61	1	2	480	6200.63
2	61	1	2	520	7187.61
2	61	1	2	560	6152.3
2	61	1	2	600	7526.84
2	61	1	2	640	6433.72
2	61	1	2	680	3334.84
2	61	1	2	720	5762.89
2	62	1	1	0	13480.9
2	62	1	1	40	13835.1
2	62	1	1	80	9473.84
2	62	1	1	120	6727.18
2	62	1	1	160	7483.9
2	62	1	1	200	7804.87
2	62	1	1	240	6871.44
2	62	1	1	280	6360.05
2	62	1	1	320	6040.75
2	62	1	1	360	4245.24
2	63	0	1	0	8319.18
2	63	0	1	40	7356.35
2	63	0	1	80	4438.67
2	63	0	1	120	3198.09
2	63	0	1	160	2708.48
2	63	0	1	200	2266.96
2	63	0	1	240	3251.14
2	63	0	1	280	3348.17
2	63	0	1	320	3339.37
2	63	0	1	360	5411.12
2	63	0	1	400	5333.19
2	63	0	1	440	3987.91
2	63	0	1	480	5330.97
2	63	0	1	520	5861.93
2	63	0	1	560	5246.09
2	63	0	1	600	4980.3
2	64	1	1	0	9837.59
2	64	1	1	40	8922.78
2	64	1	1	80	5556.52
2	64	1	1	120	1855.93
2	64	1	1	160	1452.91
2	64	1	1	200	1829.22
2	64	1	1	240	2675.75
2	64	1	1	280	3694.22
2	64	1	1	320	4945.45
2	64	1	1	360	5021.26
2	64	1	1	400	8174.19
2	64	1	1	440	8588.62
2	64	1	1	480	9500.41
2	64	1	1	520	10339.1
2	64	1	1	560	9567.23
2	64	1	1	600	9601.68
2	64	1	1	640	7497.9
2	64	1	1	680	6567.52
2	65	2	2	0	9928.06
2	65	2	2	40	9248.31
2	65	2	2	80	7152.66
2	65	2	2	120	5688.94
2	65	2	2	160	4985.67
2	65	2	2	200	4949.78
2	65	2	2	240	4615.75
2	65	2	2	280	4736.18
2	65	2	2	320	4653.82
2	65	2	2	360	4331.18
2	66	1	1	0	14361.2
2	66	1	1	40	11028.8
2	66	1	1	80	6126.88
2	66	1	1	120	5637.98
2	66	1	1	160	4074.12
2	66	1	1	200	2031.51
2	66	1	1	240	2658.68
2	66	1	1	280	2726.09
2	67	1	1	0	17626.4
2	67	1	1	40	13257.7
2	67	1	1	80	11188
2	67	1	1	120	6423.5
2	67	1	1	160	4858.41
2	67	1	1	200	4476.82
2	67	1	1	240	3536.84
2	67	1	1	280	6172.79
2	67	1	1	320	5277.71
2	67	1	1	360	5141.06
2	67	1	1	400	6604.56
2	67	1	1	440	4774.81
2	68	3	3	0	13881.5
2	68	3	3	40	13593.2
2	68	3	3	80	6223.19
2	68	3	3	120	5140.78
2	68	3	3	160	5586.61
2	68	3	3	200	3800.22
2	68	3	3	240	3099.65
2	68	3	3	280	5390.6
2	68	3	3	320	6974.79
2	68	3	3	360	3650.91
2	68	3	3	400	6893.25
2	68	3	3	440	6132.13
2	68	3	3	480	8378.59
2	68	3	3	520	5195.53
2	68	3	3	560	5627.77
2	68	3	3	600	2992.44
2	69	1	1	0	14358.5
2	69	1	1	40	9149.1
2	69	1	1	80	5968.66
2	69	1	1	120	2899.66
2	69	1	1	160	2227.16
2	69	1	1	200	2366.28
2	69	1	1	240	2120.74
2	69	1	1	280	3662.43
2	69	1	1	320	1992.37
2	69	1	1	360	2121.29
2	70	1	1	0	17339.6
2	70	1	1	40	16819.7
2	70	1	1	80	7690.34
2	70	1	1	120	5847.1
2	70	1	1	160	4840.01
2	70	1	1	200	4722.35
2	70	1	1	240	3539.28
2	70	1	1	280	3270.45
2	70	1	1	320	3815.99
2	70	1	1	360	3310.61
2	71	1	1	0	19457.6
2	71	1	1	40	13855.4
2	71	1	1	80	11536.4
2	71	1	1	120	8620.97
2	71	1	1	160	5556
2	71	1	1	200	4695.21
2	71	1	1	240	4852.61
2	71	1	1	280	4795.96
2	71	1	1	320	4360.55
2	71	1	1	360	5015.61
2	71	1	1	400	5001.91
2	72	1	1	0	8693.17
2	72	1	1	40	8997.3
2	72	1	1	80	5028.87
2	72	1	1	120	3294.87
2	72	1	1	160	1964.92
2	72	1	1	200	2464.86
2	72	1	1	240	3689.57
2	72	1	1	280	4009.76
2	72	1	1	320	4626.3
2	72	1	1	360	4861.39
2	73	0	1	0	10447
2	73	0	1	40	8799.44
2	73	0	1	80	5277.78
2	73	0	1	120	3997.43
2	73	0	1	160	3276.23
2	73	0	1	200	2556.82
2	73	0	1	240	3030.8
2	73	0	1	280	3744.82
2	73	0	1	320	5222.91
2	73	0	1	360	5477.76
2	73	0	1	400	6874.13
2	73	0	1	440	5340.12
2	73	0	1	480	5537.04
2	73	0	1	520	6500.31
2	73	0	1	560	5565.32
2	73	0	1	600	5914.46
2	74	1	2	0	12245.6
2	74	1	2	40	6161.01
2	74	1	2	80	4170.14
2	74	1	2	120	2285.87
2	74	1	2	160	1659.9
2	74	1	2	200	1158.02
2	74	1	2	240	1436.46
2	74	1	2	280	659.284
2	74	1	2	320	2565.95
2	74	1	2	360	2320.75
2	74	1	2	400	3016.16
2	75	1	1	0	17997.2
2	75	1	1	40	14034.7
2	75	1	1	80	13691.6
3	1	2	2	0	13476.4
3	1	2	2	40	12627.4
3	1	2	2	80	7902.58
3	1	2	2	120	5024.73
3	1	2	2	160	1874.46
3	1	2	2	200	2687.68
3	1	2	2	240	2004.34
3	1	2	2	280	2420.19
3	1	2	2	320	3543.6
3	1	2	2	360	4165.12
3	1	2	2	400	4839.03
3	1	2	2	440	3201.82
3	1	2	2	480	2923.88
3	1	2	2	520	4369.44
3	1	2	2	560	4579.08
3	1	2	2	600	5237.1
3	1	2	2	640	5052.3
3	1	2	2	680	6572
3	1	2	2	720	8775.94
3	1	2	2	760	8721.22
3	2	2	2	0	12770.2
3	2	2	2	40	10296.9
3	2	2	2	80	5665.23
3	2	2	2	120	2571.29
3	2	2	2	160	3238.71
3	2	2	2	200	2411.98
3	2	2	2	240	1700.95
3	2	2	2	280	1613.17
3	2	2	2	320	2482.72
3	2	2	2	360	4057.43
3	2	2	2	400	1906.56
3	2	2	2	440	3752.15
3	2	2	2	480	3686.86
3	2	2	2	520	2509.35
3	2	2	2	560	2394.21
3	2	2	2	600	1576.71
3	2	2	2	640	4101.69
3	2	2	2	680	4140.97
3	2	2	2	720	3833.61
3	2	2	2	760	4745.83
3	3	0	1	0	10790.9
3	3	0	1	40	9032.94
3	3	0	1	80	5350.14
3	3	0	1	120	5084.85
3	3	0	1	160	1357.07
3	3	0	1	200	3621.64
3	3	0	1	240	3239.27
3	3	0	1	280	3564.13
3	3	0	1	320	4346.62
3	3	0	1	360	6096.77
3	3	0	1	400	6994.28
3	3	0	1	440	5376.77
3	3	0	1	480	10091.9
3	3	0	1	520	10698.8
3	4	2	2	0	9380.82
3	4	2	2	40	10295.8
3	4	2	2	80	8758.09
3	4	2	2	120	6361.68
3	4	2	2	160	5487.89
3	4	2	2	200	8556.72
3	4	2	2	240	9995.27
3	4	2	2	280	6624.82
3	4	2	2	320	9146.16
3	4	2	2	360	10250.7
3	4	2	2	400	8585.44
3	4	2	2	440	6949.7
3	4	2	2	480	6064.11
3	4	2	2	520	10850.7
3	4	2	2	560	12438.1
3	4	2	2	600	10530.7
3	4	2	2	640	6372.81
3	5	1	1	0	9654.73
3	5	1	1	40	10368.5
3	5	1	1	80	11702.9
3	5	1	1	120	6162.37
3	5	1	1	160	3001.86
3	5	1	1	200	2943.63
3	5	1	1	240	2825.82
3	5	1	1	280	4287.47
3	5	1	1	320	4327.47
3	5	1	1	360	2974.53
3	5	1	1	400	2456.59
3	5	1	1	440	1446.87
3	5	1	1	480	1109.24
3	5	1	1	520	2836.29
3	5	1	1	560	2951.51
3	5	1	1	600	3723.28
3	5	1	1	640	4532.54
3	5	1	1	680	2787.18
3	6	0	2	0	11607.1
3	6	0	2	40	9719.19
3	6	0	2	80	6796.36
[truncated: 1,528 more rows]

## Sheet: Figure 5
Wild-type data are re-plotted from Fig. 1E.
Individual	Cell ID	SLGC behaviour	SLGC cell area (µm²)
1	1	ACD	219.277
1	2	ACD	116.865
1	3	Diff.	167.245
1	4	Diff.	49.761
1	5	ACD	99.108
1	6	Diff.	193.674
1	7	Diff.	137.1
1	8	ACD	96.837
1	9	Diff.	60.704
1	10	Diff.	133.796
1	11	ACD	179.633
1	12	Diff.	77.841
1	13	Diff.	199.249
1	14	ACD	88.371
1	15	Diff.	42.327
1	16	Diff.	66.279
1	17	Diff.	74.125
1	18	Diff.	124.711
1	19	ACD	80.525
1	20	ACD	206.888
1	21	ACD	163.735
1	22	Diff.	273.786
1	23	Diff.	150.727
1	24	Diff.	63.388
1	25	Diff.	157.541
1	26	ACD	141.023
1	27	ACD	123.885
1	28	Diff.	279.568
1	29	ACD	100.347
1	30	ACD	92.707
1	31	Diff.	128.015
1	32	ACD	62.356
1	33	Diff.	116.659
1	34	ACD	186.654
1	35	Diff.	132.144
1	36	Diff.	192.641
1	37	ACD	220.516
1	38	Diff.	231.665
1	39	Diff.	70.615
1	40	Diff.	46.457
1	41	ACD	135.861
1	42	Diff.	143.707
1	43	ACD	89.61
1	44	ACD	104.27
1	45	Diff.	81.971
1	46	Diff.	46.25
1	47	ACD	84.655
1	48	Diff.	36.959
1	49	Diff.	172.407
1	50	Diff.	63.181
1	51	ACD	218.864
1	52	Diff.	121.82
1	53	Diff.	139.371
1	54	Diff.	55.129
1	55	Diff.	172.82
1	56	Diff.	62.975
1	57	Diff.	125.95
1	58	Diff.	56.368
1	59	Diff.	81.145
1	60	ACD	139.99
1	61	Diff.	59.878
1	62	Diff.	65.866
1	63	ACD	182.937
1	64	Diff.	34.894
1	65	Diff.	162.29
1	66	Diff.	45.012
1	67	Diff.	116.659
1	68	Diff.	67.311
1	69	ACD	79.493
1	70	ACD	41.295
1	71	ACD	227.536
1	72	ACD	227.123
1	73	ACD	64.007
1	74	ACD	79.906
1	75	ACD	168.484
1	76	ACD	166.213
1	77	ACD	207.921
1	78	ACD	77.015
1	79	ACD	95.185
1	80	Diff.	52.858
2	1	Diff.	120.788
2	2	Diff.	68.343
2	3	ACD	270.896
2	4	Diff.	160.638
2	5	ACD	95.805
2	6	ACD	45.838
2	7	ACD	110.258
2	8	Diff.	80.732
2	9	Diff.	59.878
2	10	Diff.	47.076
2	11	ACD	97.044
2	12	ACD	122.234
2	13	Diff.	54.303
2	14	Diff.	142.055
2	15	Diff.	70.202
2	16	Diff.	192.435
2	17	ACD	177.982
2	18	Diff.	48.315
2	19	ACD	147.836
2	20	ACD	85.687
2	21	Diff.	64.833
2	22	Diff.	143.913
2	23	ACD	135.035
2	24	ACD	97.663
2	25	ACD	71.853
2	26	ACD	161.877
2	27	Diff.	46.87
2	28	ACD	52.238
2	29	Diff.	56.574
2	30	ACD	89.197
2	31	Diff.	66.279
2	32	Diff.	251.074
2	33	ACD	199.662
2	34	Diff.	81.145
2	35	Diff.	58.639
2	36	ACD	213.909
2	37	Diff.	45.838
2	38	Diff.	317.146
2	39	Diff.	40.056
2	40	ACD	92.914
2	41	Diff.	226.71
2	42	ACD	141.436
2	43	Diff.	141.229
2	44	Diff.	117.072
2	45	Diff.	43.566
2	46	Diff.	45.218
2	47	ACD	157.747
2	48	ACD	71.028
2	49	ACD	272.754
2	50	Diff.	49.761
2	51	ACD	144.12
2	52	Diff.	62.975
2	53	ACD	177.363
2	54	Diff.	53.684
2	55	ACD	137.926
2	56	Diff.	209.986
2	57	Diff.	63.182
2	58	Diff.	92.088
2	59	ACD	212.05
2	60	Diff.	134.622
2	61	ACD	93.533
2	62	Diff.	67.93
2	63	ACD	209.779
2	64	Diff.	179.427
2	65	Diff.	275.232
2	66	ACD	65.246
2	67	ACD	237.24
2	68	ACD	72.886
2	69	ACD	124.298
2	70	ACD	95.598
2	71	ACD	216.18
2	72	Diff.	59.465
2	73	Diff.	110.877
2	74	Diff.	68.137
2	75	Diff.	198.01
2	76	Diff.	132.764
2	77	Diff.	47.283
2	78	Diff.	64.214
2	79	Diff.	190.37
2	80	Diff.	180.047
3	1	ACD	310.746
3	2	Diff.	47.489
3	3	Diff.	162.909
3	4	ACD	77.222
3	5	Diff.	182.731
3	6	ACD	78.254
3	7	ACD	290.718
3	8	Diff.	57.813
3	9	Diff.	82.59
3	10	Diff.	202.966
3	11	Diff.	33.036
3	12	Diff.	132.557
3	13	Diff.	82.384
3	14	Diff.	60.084
3	15	Diff.	66.279
3	16	Diff.	243.641
3	17	Diff.	90.849
3	18	Diff.	64.42
3	19	Diff.	129.46
3	20	Diff.	171.788
3	21	ACD	164.561
3	22	Diff.	173.853
3	23	Diff.	89.404
3	24	Diff.	222.374
3	25	Diff.	48.315
3	26	ACD	100.76
3	27	ACD	102.825
3	28	Diff.	165.387
3	29	Diff.	52.858
3	30	Diff.	108.813
3	31	Diff.	73.505
3	32	Diff.	90.436
3	33	Diff.	69.169
3	34	Diff.	327.264
3	35	ACD	130.906
3	36	Diff.	52.445
3	37	Diff.	171.581
3	38	Diff.	225.884
3	39	Diff.	69.376
3	40	Diff.	126.776
3	41	ACD	30.971
3	42	Diff.	43.36
3	43	Diff.	255.823
3	44	Diff.	192.642
3	45	Diff.	41.915
3	46	Diff.	269.451
3	47	Diff.	106.335
3	48	ACD	195.326
3	49	Diff.	72.267
3	50	ACD	114.388
3	51	Diff.	48.109
3	52	ACD	182.525
3	53	Diff.	192.642
3	54	ACD	92.914
3	55	ACD	54.303
3	56	Diff.	60.497
3	57	Diff.	121.821
3	58	Diff.	158.16
3	59	ACD	115.007
3	60	Diff.	112.736
3	61	Diff.	194.913
3	62	Diff.	48.109
3	63	Diff.	85.481
3	64	Diff.	207.715
3	65	Diff.	70.408
3	66	Diff.	101.793
3	67	Diff.	150.314
3	68	ACD	159.812
3	69	Diff.	110.877
3	70	Diff.	77.015
3	71	Diff.	211.018
3	72	Diff.	25.397
3	73	Diff.	48.522
3	74	Diff.	118.104
3	75	Diff.	134.209
3	76	ACD	49.141
3	77	ACD	79.493
3	78	Diff.	52.858
3	79	Diff.	59.671
3	80	Diff.	50.174

## Sheet: Figure 6
Individual	Cell ID	Nuclear area at dip (µm²)	SPCH intensity at dip (a.u.)	SPCH concentration at dip (a.u. per µm²)	SLGC behaviour	Normalized SPCH intensity at dip	Normalized nuclear area at dip
1	1	15.1587	3793.26	250.237	Diff.	1.01758	1.05347
1	2	12.563	0	0	Diff.	0	0.873088
1	3	21.2053	0	0	Diff.	0	1.4737
1	4	10.7672	3124.47	290.184	ACD	0.838171	0.748282
1	5	15.1279	2597.92	171.731	ACD	0.696918	1.05133
1	6	11.2785	3852.85	341.609	Diff.	1.03357	0.783818
1	7	12.7522	4472.57	350.73	ACD	1.19981	0.886231
1	8	10.5711	1588.71	150.289	ACD	0.426188	0.734652
1	9	17.2363	5088.29	295.207	ACD	1.36499	1.19787
1	11	13.1519	7275.78	553.211	ACD	1.9518	0.914012
1	12	8.86299	1352.79	152.634	ACD	0.362901	0.615947
1	13	13.9966	0	0	Diff.	0	0.972712
1	14	12.5582	10011.4	797.205	Diff.	2.68567	0.872749
1	15	19.0189	560.545	29.473	Diff.	0.150372	1.32175
1	16	17.1951	4838.73	281.402	ACD	1.29804	1.195
1	17	12.547	2724.59	217.151	Diff.	0.730899	0.871972
1	18	16.1655	7011.58	433.736	ACD	1.88093	1.12345
1	19	17.0885	0	0	Diff.	0	1.18759
1	20	12.0438	252.389	20.9559	Diff.	0.067706	0.837003
1	21	14.7386	7168.93	486.404	ACD	1.92314	1.02428
1	22	13.4806	9486.62	703.726	ACD	2.54488	0.936852
1	23	18.1414	7383.08	406.975	Diff.	1.98059	1.26076
1	24	10.8207	5664.06	523.444	Diff.	1.51944	0.752004
1	25	14.3968	0	0	Diff.	0	1.00053
1	26	14.4922	1341.07	92.5375	Diff.	0.359756	1.00716
1	27	16.2767	5409.35	332.338	ACD	1.45111	1.13117
1	28	17.7781	8987.75	505.55	Diff.	2.41106	1.23552
1	29	14.6391	3495.81	238.8	Diff.	0.937788	1.01736
1	30	19.3823	2321.86	119.793	Diff.	0.622863	1.347
1	31	12.5566	3425.71	272.821	Diff.	0.918983	0.872641
1	32	12.9411	7600.85	587.34	ACD	2.03901	0.899364
1	33	12.1887	3093.5	253.801	Diff.	0.829863	0.847072
1	34	14.5087	1064.3	73.356	Diff.	0.28551	1.0083
1	35	13.4421	2471.39	183.854	Diff.	0.662976	0.934182
1	36	12.0808	8492.33	702.961	Diff.	2.27816	0.839573
1	37	13.3292	1419.42	106.49	Diff.	0.380774	0.92633
1	38	11.2844	3721.09	329.756	Diff.	0.998221	0.784224
1	39	13.6794	10553.3	771.473	ACD	2.83104	0.950672
1	40	13.294	5991.57	450.697	Diff.	1.6073	0.923887
1	41	13.7482	6094.48	443.294	ACD	1.63491	0.955449
1	42	15.5265	3924.97	252.791	Diff.	1.05292	1.07904
1	43	14.0781	0	0	Diff.	0	0.978378
1	44	17.47	2952.33	168.994	Diff.	0.791994	1.21411
1	45	13.5331	648.487	47.9186	Diff.	0.173963	0.940504
1	46	16.1381	0	0	ACD	0	1.12154
1	47	13.2268	1909.17	144.341	Diff.	0.512154	0.919214
1	48	15.26	4795.28	314.24	ACD	1.28638	1.06051
1	49	12.2169	2556.08	209.225	Diff.	0.685696	0.849031
1	50	13.3238	1444.84	108.441	Diff.	0.387594	0.925959
1	51	15.3511	0	0	Diff.	0	1.06684
1	52	18.69	860.233	46.0263	Diff.	0.230766	1.29889
1	53	12.7001	0	0	Diff.	0	0.882612
1	54	17.6328	2259.09	128.119	Diff.	0.606023	1.22542
1	55	13.2345	7783.53	588.126	Diff.	2.08801	0.919749
1	56	17.0791	4646.71	272.07	ACD	1.24653	1.18694
1	57	11.8541	11091.8	935.691	ACD	2.97548	0.823818
1	58	13.9582	3896.78	279.175	ACD	1.04535	0.970047
1	59	15.6341	3307.77	211.574	ACD	0.887344	1.08652
1	60	16.2164	6753.59	416.466	ACD	1.81172	1.12698
1	61	11.0317	723.655	65.598	Diff.	0.194128	0.766663
1	62	17.0983	4104.34	240.044	Diff.	1.10103	1.18827
2	1	10.5293	1632.32	155.026	Diff.	0.565224	0.764821
2	2	12.3403	4398.6	356.441	Diff.	1.5231	0.896365
2	3	18.268	0	0	Diff.	0	1.32693
2	4	14.8672	1237.17	83.2148	Diff.	0.428394	1.07991
2	5	10.7679	438.407	40.7143	ACD	0.151807	0.782149
2	6	13.5191	0	0	Diff.	0	0.981988
2	7	12.6691	1384.89	109.312	ACD	0.479544	0.920245
2	8	12.6774	5633.72	444.392	Diff.	1.95079	0.920848
2	9	13.5862	1761.9	129.683	Diff.	0.610094	0.986864
2	10	13.8457	2631.49	190.058	ACD	0.911203	1.00571
2	11	11.1948	5220.2	466.304	ACD	1.8076	0.81316
2	12	14.5879	2386.93	163.624	Diff.	0.826522	1.05963
2	13	15.1804	0	0	Diff.	0	1.10266
2	14	14.6277	3114.79	212.938	Diff.	1.07856	1.06251
2	15	10.263	3227.69	314.498	ACD	1.11765	0.745474
2	16	13.0266	94.1148	7.22483	Diff.	0.0325891	0.946213
2	17	14.5199	1389.84	95.7193	Diff.	0.481258	1.05468
2	18	14.3402	177.382	12.3696	Diff.	0.0614221	1.04163
2	19	21.0206	4677.57	222.524	ACD	1.6197	1.52687
2	20	11.2919	2231.87	197.652	Diff.	0.772829	0.820211
2	21	12.6667	2615.35	206.474	Diff.	0.905616	0.920074
2	22	12.8215	4658.57	363.342	Diff.	1.61312	0.931313
2	23	19.7806	2155.69	108.98	ACD	0.74645	1.4368
2	24	13.371	3297.05	246.582	Diff.	1.14167	0.971233
2	25	11.953	11876.1	993.571	ACD	4.11234	0.868228
2	26	14.6805	167.841	11.433	ACD	0.0581184	1.06635
2	27	14.7424	3279.02	222.421	Diff.	1.13543	1.07085
2	28	16.3599	5877.85	359.284	ACD	2.03532	1.18834
2	29	9.3678	3867.53	412.854	ACD	1.33921	0.68045
2	31	11.3099	614.134	54.3007	ACD	0.212656	0.821516
2	32	17.9837	0	0	Diff.	0	1.30628
2	33	14.7558	1408.65	95.4645	ACD	0.487773	1.07182
2	34	10.9236	3723.51	340.869	Diff.	1.28934	0.793456
2	35	16.9076	3627.93	214.573	Diff.	1.25624	1.22812
2	36	16.9723	1852.15	109.128	Diff.	0.641342	1.23282
2	37	15.9551	2978.43	186.675	Diff.	1.03134	1.15893
2	38	17.0617	2672.78	156.654	ACD	0.925501	1.23931
2	39	13.2518	4373.7	330.045	ACD	1.51448	0.962575
2	40	18.5262	753.746	40.6855	Diff.	0.260999	1.34569
2	41	14.1998	1053.19	74.1694	Diff.	0.364687	1.03143
2	42	16.7535	2512.07	149.943	Diff.	0.869854	1.21693
2	43	13.3409	3097.49	232.18	Diff.	1.07256	0.969044
2	44	11.0794	7933.58	716.069	ACD	2.74716	0.804772
2	45	13.7233	0	0	Diff.	0	0.99682
2	47	10.2186	901.289	88.2008	Diff.	0.312089	0.742249
2	48	13.1123	2607.84	198.885	Diff.	0.903014	0.952437
2	49	11.8538	4614.58	389.292	ACD	1.59789	0.861025
2	50	13.3411	985.749	73.8881	ACD	0.341335	0.969059
2	51	12.1886	737.477	60.5053	Diff.	0.255366	0.885347
2	52	14.5236	4354.73	299.839	Diff.	1.50791	1.05495
2	53	11.9429	2078.71	174.054	Diff.	0.719792	0.867495
2	54	10.8587	6424.94	591.686	Diff.	2.22476	0.788745
2	55	12.5196	2505.17	200.099	Diff.	0.867464	0.909391
2	56	13.9141	4927.82	354.161	Diff.	1.70635	1.01068
2	57	13.5759	3769.31	277.648	Diff.	1.3052	0.98611
2	58	12.6515	5907.43	466.936	Diff.	2.04556	0.918966
2	59	13.2525	3848.79	290.42	Diff.	1.33272	0.962621
2	60	19.9611	0	0	Diff.	0	1.44992
2	61	13.9082	3108.52	223.503	Diff.	1.07639	1.01025
2	62	14.1455	7804.87	551.755	Diff.	2.70259	1.02749
2	63	11.0016	2266.96	206.057	ACD	0.784979	0.799124
2	64	13.1238	1829.22	139.381	Diff.	0.633402	0.953278
2	65	10.8459	4949.78	456.372	ACD	1.71396	0.787817
2	66	11.574	2031.51	175.525	Diff.	0.703451	0.840698
2	67	13.7952	4476.82	324.52	Diff.	1.55019	1.00204
2	68	13.9037	3800.22	273.325	Diff.	1.3159	1.00992
2	69	16.6214	2366.28	142.363	ACD	0.819372	1.20733
2	70	13.436	4722.35	351.47	ACD	1.6352	0.975952
2	71	12.936	4695.21	362.956	Diff.	1.62581	0.939636
2	72	14.1873	2464.86	173.738	ACD	0.853506	1.03052
2	73	11.4593	2556.82	223.121	Diff.	0.885348	0.832372
2	74	14.7661	1158.02	78.424	Diff.	0.400987	1.07257
3	1	11.4931	2687.68	233.853	Diff.	0.591122	0.794324
3	2	11.7748	2411.98	204.843	Diff.	0.530485	0.813793
3	3	10.1959	3621.64	355.206	ACD	0.796533	0.70467
3	4	25.4423	8556.72	336.318	Diff.	1.88194	1.7584
3	5	17.9992	2943.63	163.543	Diff.	0.647415	1.24398
3	6	15.0517	6251.84	415.357	ACD	1.37501	1.04027
3	7	11.3432	9228.48	813.568	ACD	2.02969	0.783966
3	8	13.091	2868.63	219.129	Diff.	0.630918	0.904763
3	9	11.6837	8062.38	690.056	ACD	1.77322	0.807496
3	10	14.2034	4335.91	305.272	ACD	0.95363	0.981645
3	11	16.2848	0	0	Diff.	0	1.1255
3	12	14.6962	1296.04	88.189	ACD	0.285048	1.0157
3	13	14.157	4099.83	289.597	ACD	0.901706	0.978438
3	14	16.5279	15688.1	949.189	ACD	3.4504	1.1423
3	15	15.4696	1074.43	69.4543	Diff.	0.236307	1.06915
3	16	11.7149	1727.02	147.421	Diff.	0.379837	0.809656
3	17	13.0678	8752.95	669.81	ACD	1.9251	0.90316
3	18	10.8781	5029.59	462.361	ACD	1.10619	0.751818
3	19	13.5923	6678.5	491.344	ACD	1.46885	0.939408
3	20	13.9717	6737.48	482.222	Diff.	1.48182	0.965633
3	21	11.5202	5323.44	462.096	Diff.	1.17082	0.796199
3	22	17.6736	3342.36	189.116	Diff.	0.73511	1.22148
3	23	13.5105	1704.98	126.197	ACD	0.374989	0.933755
3	24	13.0868	1190.27	90.9522	Diff.	0.261785	0.904468
3	25	16.6039	6695.64	403.256	Diff.	1.47262	1.14755
3	26	16.7412	2787.72	166.518	ACD	0.613124	1.15704
3	27	16.5355	3292.41	199.111	Diff.	0.724124	1.14282
3	28	18.9174	0	0	Diff.	0	1.30744
3	29	11.5065	5318.52	462.218	ACD	1.16974	0.795253
3	30	12.5394	1893.84	151.031	Diff.	0.416525	0.86664
3	31	10.3445	2995.04	289.531	ACD	0.658721	0.71494
3	32	13.4298	954.657	71.0851	ACD	0.209965	0.928176
3	33	9.51589	4070.06	427.711	ACD	0.895158	0.657674
3	34	14.2431	3581.61	251.463	ACD	0.78773	0.984388
3	35	13.3929	4587.22	342.512	Diff.	1.0089	0.925624
3	36	19.1925	4661.6	242.887	Diff.	1.02526	1.32645
3	37	16.0783	1771.28	110.166	ACD	0.38957	1.11122
3	38	13.2451	14262.3	1076.8	ACD	3.13682	0.91541
3	39	17.5281	7454.66	425.298	ACD	1.63956	1.21143
3	40	18.5935	6627.94	356.466	ACD	1.45773	1.28506
3	41	11.3529	4549.38	400.724	ACD	1.00058	0.784635
3	42	15.1163	6814.71	450.818	ACD	1.49881	1.04474
3	43	15.1548	2519.48	166.25	ACD	0.554128	1.04739
3	44	12.1339	5789.72	477.154	ACD	1.27338	0.838612
3	45	13.5672	5407.67	398.583	ACD	1.18935	0.937675
3	46	13.5164	4569.77	338.091	ACD	1.00506	0.934162
3	47	14.2142	4098.84	288.363	ACD	0.901489	0.982387
3	48	13.795	5986.52	433.964	ACD	1.31666	0.953415
3	49	22.9823	8435.99	367.064	ACD	1.85539	1.58838
3	50	13.5321	905.264	66.8976	Diff.	0.199101	0.935246
3	51	14.926	3759.89	251.901	ACD	0.826941	1.03159
3	52	15.9757	5590.56	349.94	Diff.	1.22957	1.10414
3	53	11.7667	6459.55	548.968	Diff.	1.4207	0.813235
3	54	14.3611	5599.79	389.928	Diff.	1.2316	0.992542
3	55	21.7769	1698.03	77.9741	Diff.	0.373461	1.50507
3	56	17.5478	4091.4	233.157	Diff.	0.899852	1.21279
3	57	14.0859	4145.89	294.329	ACD	0.911837	0.973523
3	58	14.2249	12446.2	874.959	ACD	2.73739	0.983131
3	59	14.8006	8943.93	604.296	ACD	1.96711	1.02292
3	60	13.7824	3375.43	244.908	Diff.	0.742383	0.952547
3	61	10.1904	2113.78	207.428	ACD	0.464899	0.704293
3	62	12.9028	2453.26	190.133	ACD	0.539563	0.891757
3	63	16.5468	4660.91	281.68	Diff.	1.02511	1.14361
3	64	14.7459	6612.42	448.424	ACD	1.45432	1.01914
3	65	11.0605	2338.13	211.394	Diff.	0.514242	0.764428
3	66	16.4046	3591.51	218.932	ACD	0.789906	1.13378
3	67	9.01	2004.15	222.436	ACD	0.440787	0.622711
3	68	14.8006	7175.91	484.839	ACD	1.57825	1.02292
3	69	16.3712	887.844	54.2322	ACD	0.19527	1.13146
3	70	18.6533	906.481	48.5964	Diff.	0.199369	1.28919
3	71	13.0936	1872.26	142.99	Diff.	0.411779	0.904942
3	72	10.9697	3288.31	299.762	ACD	0.723222	0.758155
3	73	19.5936	10412.4	531.421	Diff.	2.29008	1.35417
3	74	13.4392	2346.43	174.595	Diff.	0.516067	0.928828
3	75	11.9426	585.833	49.054	Diff.	0.128847	0.825393
4	1	13.823	4030.01	291.543	Diff.	0.584709	1.07508
4	2	15.9913	3125.89	195.474	Diff.	0.453531	1.24372
4	3	10.494	5128	488.658	Diff.	0.744016	0.816167
4	6	13.3073	10486.1	787.998	Diff.	1.52142	1.03497
4	7	12.8361	7027.38	547.469	Diff.	1.0196	0.998322
4	8	13.3641	8695.44	650.656	Diff.	1.26161	1.03938
4	9	13.4673	5365.43	398.404	Diff.	0.778465	1.04741
4	10	12.3309	4988.4	404.545	ACD	0.723761	0.959026
4	12	15.2735	3666.68	240.068	Diff.	0.531995	1.18789
4	13	7.54505	5551.5	735.78	Diff.	0.80546	0.586811
4	14	13.8313	19286.4	1394.4	ACD	2.79824	1.07572
4	16	13.5828	5155.54	379.563	ACD	0.748012	1.0564
4	17	13.1406	8760.25	666.657	ACD	1.27102	1.022
4	18	14.6966	2674.09	181.953	Diff.	0.387981	1.14302
4	19	10.6602	2664.55	249.952	Diff.	0.386596	0.829093
4	20	15.2999	7352.58	480.565	Diff.	1.06678	1.18994
4	21	12.8215	10141.2	790.955	ACD	1.47138	0.997185
4	22	16.6854	5715.18	342.526	Diff.	0.82921	1.2977
4	23	11.8861	6019.31	506.416	ACD	0.873334	0.924433
4	25	22.5768	6025.62	266.895	Diff.	0.874251	1.75589
4	26	17.354	5851.51	337.185	Diff.	0.848989	1.34969
4	27	10.8173	4855.67	448.878	Diff.	0.704504	0.841312
4	28	8.93497	16509	1847.69	ACD	2.39528	0.694911
4	29	14.0768	4117.94	292.533	Diff.	0.597467	1.09482
4	30	14.2026	7581.52	533.814	Diff.	1.09999	1.10459
4	31	10.5297	8776.82	833.529	ACD	1.27342	0.818941
4	32	12.293	4265.49	346.986	ACD	0.618875	0.956078
4	34	17.3428	7217.6	416.173	Diff.	1.04719	1.34882
4	35	13.499	3237.11	239.805	ACD	0.469669	1.04987
4	36	10.3578	5699.46	550.256	Diff.	0.826928	0.805573
4	37	10.9244	4217.71	386.082	Diff.	0.611943	0.849638
4	38	11.6645	6750.6	578.73	Diff.	0.979436	0.907198
4	39	9.23979	11597.9	1255.21	Diff.	1.68273	0.718619
4	41	14.3022	5711.36	399.334	Diff.	0.828655	1.11234
4	42	11.1507	9414.92	844.333	Diff.	1.366	0.867239
4	43	7.36798	3008.31	408.295	Diff.	0.436472	0.573039
4	44	13.099	7107.42	542.59	Diff.	1.03121	1.01877
4	45	10.9938	5352.92	486.906	Diff.	0.77665	0.855032
4	46	10.4276	8839.92	847.746	Diff.	1.28257	0.810997
4	47	11.4094	7408.82	649.358	ACD	1.07494	0.887362
4	48	13.7958	8406.08	609.322	Diff.	1.21963	1.07296
4	50	12.6269	11690	925.8	ACD	1.69609	0.98205

## Sheet: Figure 7B
Condition	Individual	SLGC behaviour	Number of signaling neighbours
Data	1	Diff.	2
Data	1	Diff.	1
Data	1	Diff.	1
Data	1	ACD	1
Data	1	ACD	2
Data	1	Diff.	1
Data	1	ACD	1
Data	1	ACD	2
Data	1	ACD	2
Data	1	ACD	1
Data	1	ACD	2
Data	1	ACD	1
Data	1	Diff.	2
Data	1	Diff.	2
Data	1	Diff.	2
Data	1	ACD	1
Data	1	Diff.	1
Data	1	ACD	1
Data	1	Diff.	1
Data	1	Diff.	3
Data	1	ACD	2
Data	1	ACD	1
Data	1	Diff.	2
Data	1	Diff.	2
Data	1	Diff.	3
Data	1	Diff.	3
Data	1	ACD	1
Data	1	Diff.	3
Data	1	Diff.	1
Data	1	Diff.	2
Data	1	Diff.	1
Data	1	ACD	1
Data	1	Diff.	2
Data	1	Diff.	2
Data	1	Diff.	2
Data	1	Diff.	2
Data	1	Diff.	2
Data	1	Diff.	1
Data	1	ACD	1
Data	1	Diff.	2
Data	1	ACD	1
Data	1	Diff.	1
Data	1	Diff.	1
Data	1	Diff.	2
Data	1	Diff.	1
Data	1	ACD	2
Data	1	Diff.	2
Data	1	ACD	1
Data	1	Diff.	2
Data	1	Diff.	3
Data	1	Diff.	2
Data	1	Diff.	2
Data	1	Diff.	1
Data	1	Diff.	2
Data	1	Diff.	1
Data	1	ACD	1
Data	1	ACD	1
Data	1	ACD	1
Data	1	ACD	1
Data	1	ACD	1
Data	1	Diff.	1
Data	1	Diff.	3
Data	2	Diff.	2
Data	2	Diff.	2
Data	2	Diff.	2
Data	2	Diff.	1
Data	2	ACD	2
Data	2	Diff.	1
Data	2	ACD	1
Data	2	Diff.	2
Data	2	Diff.	1
Data	2	ACD	1
Data	2	ACD	1
Data	2	Diff.	2
Data	2	Diff.	2
Data	2	Diff.	2
Data	2	ACD	1
Data	2	Diff.	2
Data	2	Diff.	2
Data	2	Diff.	2
Data	2	ACD	1
Data	2	Diff.	2
Data	2	Diff.	2
Data	2	Diff.	2
Data	2	ACD	1
Data	2	Diff.	2
Data	2	ACD	2
Data	2	ACD	2
Data	2	Diff.	1
Data	2	ACD	1
Data	2	ACD	1
Data	2	Diff.	2
Data	2	ACD	1
Data	2	Diff.	1
Data	2	ACD	1
Data	2	Diff.	2
Data	2	Diff.	2
Data	2	Diff.	2
Data	2	Diff.	1
Data	2	ACD	1
Data	2	ACD	1
Data	2	Diff.	1
Data	2	Diff.	2
Data	2	Diff.	1
Data	2	Diff.	2
Data	2	ACD	1
Data	2	Diff.	1
Data	2	ACD	2
Data	2	Diff.	2
Data	2	Diff.	1
Data	2	ACD	1
Data	2	ACD	1
Data	2	Diff.	2
Data	2	Diff.	2
Data	2	Diff.	1
Data	2	Diff.	2
Data	2	Diff.	3
Data	2	Diff.	2
Data	2	Diff.	1
Data	2	Diff.	1
Data	2	Diff.	2
Data	2	Diff.	2
Data	2	Diff.	2
Data	2	Diff.	1
Data	2	ACD	1
Data	2	Diff.	1
Data	2	ACD	2
Data	2	Diff.	1
Data	2	Diff.	1
Data	2	Diff.	3
Data	2	ACD	1
Data	2	ACD	1
Data	2	Diff.	1
Data	2	ACD	1
Data	2	Diff.	1
Data	2	Diff.	2
Data	2	Diff.	1
Data	3	Diff.	2
Data	3	Diff.	2
Data	3	ACD	1
Data	3	Diff.	2
Data	3	Diff.	1
Data	3	ACD	2
Data	3	ACD	1
Data	3	Diff.	1
Data	3	ACD	2
Data	3	ACD	1
Data	3	Diff.	2
Data	3	ACD	1
Data	3	ACD	1
Data	3	ACD	1
Data	3	Diff.	2
Data	3	Diff.	3
Data	3	ACD	1
Data	3	ACD	1
Data	3	ACD	1
Data	3	Diff.	1
Data	3	Diff.	3
Data	3	Diff.	2
Data	3	ACD	1
Data	3	Diff.	2
Data	3	Diff.	2
Data	3	ACD	2
Data	3	Diff.	1
Data	3	Diff.	2
Data	3	ACD	1
Data	3	Diff.	2
Data	3	ACD	2
Data	3	ACD	1
Data	3	ACD	1
Data	3	ACD	1
Data	3	Diff.	2
Data	3	Diff.	2
Data	3	ACD	1
Data	3	ACD	1
Data	3	ACD	1
Data	3	ACD	1
Data	3	ACD	1
Data	3	ACD	1
Data	3	ACD	2
Data	3	ACD	1
Data	3	ACD	1
Data	3	ACD	1
Data	3	ACD	1
Data	3	ACD	1
Data	3	ACD	1
Data	3	Diff.	2
Data	3	ACD	1
Data	3	Diff.	2
Data	3	Diff.	1
Data	3	Diff.	2
Data	3	Diff.	2
Data	3	Diff.	2
Data	3	ACD	2
Data	3	ACD	1
Data	3	ACD	1
Data	3	Diff.	1
Data	3	ACD	1
Data	3	ACD	1
Data	3	Diff.	1
Data	3	ACD	1
Data	3	Diff.	2
Data	3	ACD	1
Data	3	ACD	1
Data	3	ACD	2
Data	3	ACD	1
Data	3	Diff.	2
Data	3	Diff.	1
Data	3	ACD	1
Data	3	Diff.	4
Data	3	Diff.	2
Data	3	Diff.	2
Data	4	Diff.	1
Data	4	Diff.	2
Data	4	Diff.	1
Data	4	Diff.	1
Data	4	Diff.	1
Data	4	Diff.	1
Data	4	Diff.	1
Data	4	Diff.	1
Data	4	Diff.	1
Data	4	ACD	2
Data	4	Diff.	1
Data	4	Diff.	1
Data	4	Diff.	1
Data	4	ACD	1
Data	4	Diff.	1
Data	4	ACD	1
Data	4	ACD	1
Data	4	Diff.	2
Data	4	Diff.	1
Data	4	Diff.	2
Data	4	ACD	1
Data	4	Diff.	1
Data	4	ACD	1
Data	4	ACD	1
Data	4	Diff.	2
Data	4	Diff.	2
Data	4	Diff.	1
Data	4	ACD	1
Data	4	Diff.	2
Data	4	Diff.	2
Data	4	ACD	1
Data	4	ACD	1
Data	4	Diff.	2
Data	4	Diff.	2
Data	4	ACD	1
Data	4	Diff.	1
Data	4	Diff.	1
Data	4	Diff.	1
Data	4	Diff.	1
Data	4	ACD	1
Data	4	Diff.	1
Data	4	Diff.	1
Data	4	Diff.	1
Data	4	Diff.	1
Data	4	Diff.	1
Data	4	Diff.	1
Data	4	ACD	1
Data	4	Diff.	1
Data	4	Diff.	1
Data	4	ACD	1
Best model overall	1	Diff.	2
Best model overall	1	Diff.	2
Best model overall	1	Diff.	1
Best model overall	1	Diff.	2
Best model overall	1	Diff.	1
Best model overall	1	Diff.	1
Best model overall	1	Diff.	2
Best model overall	1	Diff.	2
Best model overall	1	Diff.	2
Best model overall	1	Diff.	1
Best model overall	1	Diff.	1
Best model overall	1	Diff.	3
Best model overall	1	Diff.	2
Best model overall	1	Diff.	1
Best model overall	1	Diff.	1
Best model overall	1	Diff.	2
Best model overall	1	Diff.	2
Best model overall	1	Diff.	2
Best model overall	1	Diff.	2
Best model overall	1	Diff.	1
Best model overall	1	Diff.	3
Best model overall	1	Diff.	1
Best model overall	1	Diff.	1
Best model overall	1	Diff.	2
Best model overall	1	Diff.	2
Best model overall	1	Diff.	2
Best model overall	1	Diff.	1
Best model overall	1	Diff.	2
Best model overall	1	Diff.	1
Best model overall	1	Diff.	1
Best model overall	1	Diff.	3
Best model overall	1	Diff.	2
Best model overall	1	Diff.	1
Best model overall	1	Diff.	1
Best model overall	1	Diff.	1
Best model overall	1	Diff.	1
Best model overall	1	Diff.	1
Best model overall	1	Diff.	1
Best model overall	1	Diff.	2
Best model overall	1	Diff.	3
Best model overall	1	Diff.	1
Best model overall	1	Diff.	2
Best model overall	1	Diff.	2
Best model overall	1	Diff.	1
Best model overall	1	Diff.	2
Best model overall	1	Diff.	1
Best model overall	1	Diff.	2
Best model overall	1	Diff.	3
Best model overall	1	Diff.	2
Best model overall	1	Diff.	1
Best model overall	1	Diff.	1
Best model overall	1	Diff.	1
Best model overall	1	Diff.	1
Best model overall	1	Diff.	2
Best model overall	1	Diff.	1
Best model overall	1	Diff.	1
Best model overall	1	Diff.	2
Best model overall	1	Diff.	2
Best model overall	1	Diff.	1
Best model overall	1	Diff.	2
Best model overall	1	Diff.	2
Best model overall	1	Diff.	1
Best model overall	1	Diff.	3
Best model overall	1	Diff.	1
Best model overall	1	Diff.	1
Best model overall	1	Diff.	2
Best model overall	1	Diff.	2
Best model overall	1	Diff.	1
Best model overall	1	Diff.	3
Best model overall	1	Diff.	1
Best model overall	1	Diff.	1
Best model overall	1	Diff.	2
Best model overall	1	Diff.	2
Best model overall	1	Diff.	2
Best model overall	1	Diff.	2
Best model overall	1	Diff.	2
Best model overall	1	Diff.	1
Best model overall	1	Diff.	1
Best model overall	1	Diff.	1
Best model overall	1	Diff.	2
Best model overall	1	Diff.	1
Best model overall	1	Diff.	1
Best model overall	1	Diff.	3
Best model overall	1	Diff.	3
Best model overall	1	Diff.	1
Best model overall	1	Diff.	1
Best model overall	1	Diff.	2
Best model overall	1	Diff.	2
Best model overall	1	Diff.	1
Best model overall	1	Diff.	2
Best model overall	1	Diff.	3
Best model overall	1	Diff.	1
Best model overall	1	Diff.	3
Best model overall	1	Diff.	2
Best model overall	1	Diff.	2
Best model overall	1	Diff.	1
Best model overall	1	Diff.	2
Best model overall	1	Diff.	2
Best model overall	1	Diff.	2
Best model overall	1	Diff.	2
Best model overall	1	Diff.	2
Best model overall	1	Diff.	1
Best model overall	1	Diff.	3
Best model overall	1	Diff.	1
Best model overall	1	Diff.	2
Best model overall	1	Diff.	2
Best model overall	1	Diff.	3
Best model overall	1	Diff.	1
Best model overall	1	Diff.	2
Best model overall	1	Diff.	3
Best model overall	1	Diff.	2
Best model overall	1	Diff.	1
Best model overall	1	Diff.	2
Best model overall	1	Diff.	3
Best model overall	1	Diff.	2
Best model overall	1	Diff.	2
Best model overall	1	Diff.	1
Best model overall	1	Diff.	2
Best model overall	1	Diff.	2
Best model overall	1	Diff.	3
Best model overall	1	Diff.	1
Best model overall	1	Diff.	3
Best model overall	1	Diff.	2
Best model overall	1	Diff.	1
Best model overall	1	Diff.	3
Best model overall	1	Diff.	1
Best model overall	1	Diff.	2
Best model overall	1	Diff.	2
Best model overall	1	Diff.	2
Best model overall	1	Diff.	3
Best model overall	1	Diff.	1
Best model overall	1	Diff.	1
Best model overall	1	Diff.	1
Best model overall	1	Diff.	1
Best model overall	1	Diff.	2
Best model overall	1	Diff.	2
Best model overall	1	Diff.	1
Best model overall	1	Diff.	3
Best model overall	1	Diff.	1
Best model overall	1	Diff.	2
Best model overall	1	Diff.	3
Best model overall	1	Diff.	1
Best model overall	1	Diff.	1
Best model overall	1	Diff.	2
Best model overall	1	Diff.	2
Best model overall	1	Diff.	3
Best model overall	1	Diff.	1
Best model overall	1	Diff.	2
Best model overall	1	Diff.	1
Best model overall	1	Diff.	3
Best model overall	1	Diff.	1
Best model overall	1	Diff.	3
Best model overall	1	Diff.	1
Best model overall	1	Diff.	1
Best model overall	1	Diff.	3
Best model overall	1	Diff.	1
Best model overall	1	Diff.	2
Best model overall	1	Diff.	1
Best model overall	1	Diff.	2
Best model overall	1	Diff.	2
Best model overall	1	Diff.	2
Best model overall	1	Diff.	3
Best model overall	1	Diff.	1
Best model overall	1	Diff.	2
Best model overall	1	Diff.	2
Best model overall	1	Diff.	2
Best model overall	1	Diff.	1
Best model overall	1	Diff.	1
Best model overall	1	Diff.	3
Best model overall	1	Diff.	1
Best model overall	1	Diff.	1
Best model overall	1	Diff.	2
Best model overall	1	Diff.	1
Best model overall	1	Diff.	2
Best model overall	1	Diff.	1
Best model overall	1	Diff.	1
Best model overall	1	Diff.	1
Best model overall	1	Diff.	2
Best model overall	1	Diff.	2
Best model overall	1	Diff.	3
Best model overall	1	Diff.	2
Best model overall	1	Diff.	2
Best model overall	1	Diff.	2
Best model overall	1	Diff.	1
Best model overall	1	Diff.	1
Best model overall	1	Diff.	1
Best model overall	1	Diff.	3
Best model overall	1	Diff.	1
Best model overall	1	Diff.	1
Best model overall	1	Diff.	1
Best model overall	1	Diff.	2
Best model overall	1	Diff.	2
Best model overall	1	Diff.	1
Best model overall	1	Diff.	2
Best model overall	1	Diff.	2
Best model overall	1	Diff.	3
Best model overall	1	Diff.	1
Best model overall	1	Diff.	3
Best model overall	1	Diff.	1
Best model overall	1	Diff.	2
Best model overall	1	Diff.	1
Best model overall	1	Diff.	2
Best model overall	1	Diff.	2
Best model overall	1	Diff.	1
Best model overall	1	Diff.	1
Best model overall	1	Diff.	3
Best model overall	1	Diff.	1
Best model overall	1	Diff.	3
Best model overall	1	Diff.	1
Best model overall	1	Diff.	1
Best model overall	1	Diff.	2
Best model overall	1	Diff.	2
Best model overall	1	Diff.	2
Best model overall	1	Diff.	1
Best model overall	1	Diff.	2
Best model overall	1	Diff.	2
Best model overall	1	Diff.	3
Best model overall	1	Diff.	1
Best model overall	1	Diff.	2
Best model overall	1	Diff.	1
Best model overall	1	Diff.	1
Best model overall	1	Diff.	1
Best model overall	1	Diff.	2
Best model overall	1	Diff.	2
Best model overall	1	Diff.	3
Best model overall	1	Diff.	1
Best model overall	1	Diff.	2
Best model overall	1	Diff.	2
Best model overall	1	Diff.	2
Best model overall	1	Diff.	1
Best model overall	1	Diff.	2
Best model overall	1	Diff.	2
Best model overall	1	Diff.	1
Best model overall	1	Diff.	2
Best model overall	1	Diff.	3
Best model overall	1	Diff.	1
Best model overall	1	Diff.	2
Best model overall	1	Diff.	1
Best model overall	1	Diff.	1
Best model overall	1	Diff.	2
Best model overall	1	Diff.	2
Best model overall	1	Diff.	1
Best model overall	1	Diff.	3
Best model overall	1	Diff.	1
Best model overall	1	Diff.	1
Best model overall	1	Diff.	1
Best model overall	1	Diff.	2
Best model overall	1	Diff.	1
Best model overall	1	Diff.	2
Best model overall	1	Diff.	1
Best model overall	1	Diff.	2
Best model overall	1	Diff.	1
Best model overall	1	Diff.	2
Best model overall	1	Diff.	3
Best model overall	1	Diff.	1
Best model overall	1	Diff.	2
Best model overall	1	Diff.	1
Best model overall	1	Diff.	1
Best model overall	1	Diff.	1
Best model overall	1	Diff.	2
Best model overall	1	Diff.	3
Best model overall	1	Diff.	2
Best model overall	1	Diff.	1
Best model overall	1	Diff.	1
Best model overall	1	Diff.	2
Best model overall	1	Diff.	2
Best model overall	1	Diff.	1
Best model overall	1	Diff.	3
Best model overall	1	Diff.	3
Best model overall	1	Diff.	2
Best model overall	1	Diff.	3
Best model overall	1	Diff.	1
Best model overall	1	Diff.	1
Best model overall	1	Diff.	1
Best model overall	1	Diff.	2
Best model overall	1	Diff.	1
Best model overall	1	Diff.	1
Best model overall	1	Diff.	1
Best model overall	1	Diff.	1
Best model overall	1	Diff.	1
Best model overall	1	Diff.	1
Best model overall	1	Diff.	1
Best model overall	1	Diff.	3
Best model overall	1	Diff.	3
Best model overall	1	Diff.	3
Best model overall	1	Diff.	1
Best model overall	1	Diff.	1
Best model overall	1	Diff.	1
Best model overall	1	Diff.	2
Best model overall	1	Diff.	1
Best model overall	1	Diff.	1
Best model overall	1	Diff.	3
Best model overall	1	Diff.	1
Best model overall	1	Diff.	2
Best model overall	1	Diff.	1
Best model overall	1	Diff.	2
Best model overall	1	Diff.	1
Best model overall	1	Diff.	3
Best model overall	1	Diff.	2
Best model overall	1	Diff.	2
Best model overall	1	Diff.	2
Best model overall	1	Diff.	2
Best model overall	1	Diff.	1
Best model overall	1	Diff.	2
Best model overall	1	Diff.	2
Best model overall	1	Diff.	2
Best model overall	1	Diff.	1
Best model overall	1	Diff.	2
Best model overall	1	Diff.	2
Best model overall	1	Diff.	1
Best model overall	1	Diff.	3
Best model overall	1	Diff.	1
Best model overall	1	Diff.	3
Best model overall	1	Diff.	3
Best model overall	1	Diff.	3
Best model overall	1	Diff.	3
Best model overall	1	Diff.	2
Best model overall	1	Diff.	2
Best model overall	1	Diff.	2
Best model overall	1	Diff.	3
Best model overall	1	Diff.	1
Best model overall	1	Diff.	1
Best model overall	1	Diff.	2
Best model overall	1	Diff.	2
Best model overall	1	Diff.	3
Best model overall	1	Diff.	3
Best model overall	1	Diff.	1
Best model overall	1	Diff.	2
Best model overall	1	Diff.	1
Best model overall	1	Diff.	1
Best model overall	1	Diff.	1
Best model overall	1	Diff.	1
Best model overall	1	Diff.	2
Best model overall	1	Diff.	1
Best model overall	1	Diff.	1
Best model overall	1	Diff.	2
Best model overall	1	Diff.	2
Best model overall	1	Diff.	2
Best model overall	1	Diff.	1
Best model overall	1	Diff.	2
Best model overall	1	Diff.	1
Best model overall	1	Diff.	1
Best model overall	1	Diff.	1
Best model overall	1	Diff.	1
Best model overall	1	Diff.	2
Best model overall	1	Diff.	2
Best model overall	1	Diff.	3
Best model overall	1	Diff.	1
Best model overall	1	Diff.	2
Best model overall	1	Diff.	1
Best model overall	1	Diff.	2
Best model overall	1	Diff.	2
Best model overall	1	Diff.	1
Best model overall	1	Diff.	1
Best model overall	1	Diff.	1
Best model overall	1	Diff.	1
Best model overall	1	Diff.	2
Best model overall	1	Diff.	1
Best model overall	1	Diff.	1
Best model overall	1	Diff.	1
Best model overall	1	Diff.	2
Best model overall	1	Diff.	1
Best model overall	1	Diff.	2
Best model overall	1	Diff.	2
Best model overall	1	Diff.	1
Best model overall	1	Diff.	3
Best model overall	1	Diff.	2
Best model overall	1	Diff.	1
Best model overall	1	Diff.	2
Best model overall	1	Diff.	2
Best model overall	1	Diff.	2
Best model overall	1	Diff.	2
Best model overall	1	Diff.	1
Best model overall	1	Diff.	1
Best model overall	1	Diff.	3
Best model overall	1	Diff.	2
Best model overall	1	Diff.	3
Best model overall	1	Diff.	1
Best model overall	1	Diff.	2
Best model overall	1	Diff.	2
Best model overall	1	Diff.	2
Best model overall	1	Diff.	1
Best model overall	1	Diff.	2
Best model overall	1	Diff.	2
Best model overall	1	Diff.	2
Best model overall	1	Diff.	2
Best model overall	1	Diff.	1
Best model overall	1	Diff.	2
Best model overall	1	Diff.	2
Best model overall	1	Diff.	1
Best model overall	1	Diff.	1
Best model overall	1	Diff.	3
Best model overall	1	Diff.	1
Best model overall	1	Diff.	2
Best model overall	1	Diff.	2
Best model overall	1	Diff.	1
Best model overall	1	Diff.	1
Best model overall	1	Diff.	2
Best model overall	1	Diff.	2
Best model overall	1	Diff.	2
Best model overall	1	Diff.	2
Best model overall	1	Diff.	1
Best model overall	1	Diff.	1
Best model overall	1	Diff.	2
Best model overall	1	Diff.	1
Best model overall	1	Diff.	1
Best model overall	1	Diff.	1
Best model overall	1	Diff.	1
Best model overall	1	Diff.	2
Best model overall	1	Diff.	1
Best model overall	1	Diff.	2
Best model overall	1	Diff.	1
Best model overall	1	Diff.	2
Best model overall	1	Diff.	2
Best model overall	1	Diff.	2
Best model overall	1	Diff.	2
Best model overall	1	Diff.	1
Best model overall	1	Diff.	2
Best model overall	1	Diff.	3
Best model overall	1	Diff.	2
Best model overall	1	Diff.	1
Best model overall	1	Diff.	1
Best model overall	1	Diff.	2
Best model overall	1	Diff.	1
Best model overall	1	Diff.	2
Best model overall	1	Diff.	2
Best model overall	1	Diff.	1
Best model overall	1	Diff.	2
Best model overall	1	Diff.	1
Best model overall	1	Diff.	1
Best model overall	1	Diff.	2
Best model overall	1	Diff.	1
Best model overall	1	Diff.	3
Best model overall	1	Diff.	2
Best model overall	1	Diff.	2
Best model overall	1	Diff.	2
Best model overall	1	Diff.	1
Best model overall	1	Diff.	1
Best model overall	1	Diff.	1
Best model overall	1	Diff.	2
Best model overall	1	Diff.	2
Best model overall	1	Diff.	1
Best model overall	1	Diff.	1
Best model overall	1	Diff.	1
Best model overall	1	Diff.	3
Best model overall	1	Diff.	3
Best model overall	1	Diff.	2
Best model overall	1	Diff.	3
Best model overall	1	Diff.	3
Best model overall	1	Diff.	1
Best model overall	1	Diff.	3
Best model overall	1	Diff.	2
Best model overall	1	Diff.	2
Best model overall	1	Diff.	1
Best model overall	1	Diff.	2
Best model overall	1	Diff.	2
Best model overall	1	Diff.	2
Best model overall	1	Diff.	3
Best model overall	1	Diff.	2
Best model overall	1	Diff.	2
Best model overall	1	Diff.	2
Best model overall	1	Diff.	1
Best model overall	1	Diff.	1
Best model overall	1	Diff.	1
Best model overall	1	Diff.	1
Best model overall	1	Diff.	1
Best model overall	1	Diff.	2
Best model overall	1	Diff.	1
Best model overall	1	Diff.	2
Best model overall	1	Diff.	1
Best model overall	1	Diff.	1
Best model overall	1	Diff.	1
Best model overall	1	Diff.	2
Best model overall	1	Diff.	2
Best model overall	1	Diff.	2
Best model overall	1	Diff.	1
Best model overall	1	Diff.	2
Best model overall	1	Diff.	1
Best model overall	1	Diff.	1
Best model overall	1	Diff.	2
Best model overall	1	Diff.	1
Best model overall	1	Diff.	1
Best model overall	1	Diff.	1
Best model overall	1	Diff.	3
Best model overall	1	Diff.	2
Best model overall	1	Diff.	2
Best model overall	1	Diff.	1
Best model overall	1	Diff.	3
Best model overall	1	Diff.	1
Best model overall	1	Diff.	1
Best model overall	1	Diff.	2
Best model overall	1	Diff.	1
Best model overall	1	Diff.	1
Best model overall	1	Diff.	1
Best model overall	1	Diff.	3
Best model overall	1	Diff.	2
Best model overall	1	Diff.	1
Best model overall	1	Diff.	1
Best model overall	1	Diff.	1
Best model overall	1	Diff.	3
Best model overall	1	Diff.	1
Best model overall	1	Diff.	2
Best model overall	1	Diff.	2
Best model overall	1	Diff.	2
Best model overall	1	Diff.	1
Best model overall	1	Diff.	2
Best model overall	1	Diff.	1
Best model overall	1	Diff.	1
Best model overall	1	Diff.	1
Best model overall	1	Diff.	2
Best model overall	1	Diff.	1
Best model overall	1	Diff.	1
Best model overall	1	Diff.	2
Best model overall	1	Diff.	3
Best model overall	1	Diff.	2
Best model overall	1	Diff.	1
Best model overall	1	Diff.	2
Best model overall	1	Diff.	1
Best model overall	1	Diff.	1
Best model overall	1	Diff.	2
Best model overall	1	Diff.	2
Best model overall	1	Diff.	3
Best model overall	1	Diff.	2
Best model overall	1	Diff.	1
Best model overall	1	Diff.	1
Best model overall	1	Diff.	1
Best model overall	1	Diff.	2
Best model overall	1	Diff.	1
Best model overall	1	Diff.	2
Best model overall	1	Diff.	1
Best model overall	1	Diff.	2
Best model overall	1	Diff.	1
Best model overall	1	Diff.	1
Best model overall	1	Diff.	1
Best model overall	1	Diff.	1
Best model overall	1	Diff.	1
Best model overall	1	Diff.	3
Best model overall	1	Diff.	2
Best model overall	1	Diff.	1
Best model overall	1	Diff.	1
Best model overall	1	Diff.	3
Best model overall	1	Diff.	3
Best model overall	1	Diff.	1
Best model overall	1	Diff.	1
Best model overall	1	Diff.	1
Best model overall	1	Diff.	2
Best model overall	1	Diff.	2
Best model overall	1	Diff.	1
Best model overall	1	Diff.	1
Best model overall	1	Diff.	2
Best model overall	1	Diff.	2
Best model overall	1	Diff.	2
Best model overall	1	Diff.	1
Best model overall	1	Diff.	3
Best model overall	1	Diff.	2
Best model overall	1	Diff.	2
Best model overall	1	Diff.	2
Best model overall	1	Diff.	2
Best model overall	1	Diff.	2
Best model overall	1	Diff.	1
Best model overall	1	Diff.	1
Best model overall	1	Diff.	2
Best model overall	1	Diff.	2
Best model overall	1	Diff.	1
Best model overall	1	Diff.	1
Best model overall	1	Diff.	1
Best model overall	1	Diff.	2
Best model overall	1	Diff.	2
Best model overall	1	Diff.	1
Best model overall	1	Diff.	2
Best model overall	1	Diff.	2
Best model overall	1	Diff.	3
Best model overall	1	Diff.	3
Best model overall	1	Diff.	1
Best model overall	1	Diff.	2
Best model overall	1	Diff.	1
Best model overall	1	Diff.	2
Best model overall	1	Diff.	3
Best model overall	1	Diff.	2
Best model overall	1	Diff.	2
Best model overall	1	Diff.	2
Best model overall	1	Diff.	2
Best model overall	1	Diff.	2
Best model overall	1	Diff.	2
Best model overall	1	Diff.	3
Best model overall	1	Diff.	1
Best model overall	1	Diff.	1
Best model overall	1	Diff.	1
Best model overall	1	Diff.	2
Best model overall	1	Diff.	2
Best model overall	1	Diff.	2
Best model overall	1	Diff.	2
Best model overall	1	Diff.	3
Best model overall	1	Diff.	1
Best model overall	1	Diff.	1
Best model overall	1	Diff.	1
Best model overall	1	Diff.	2
Best model overall	1	Diff.	1
Best model overall	1	Diff.	3
Best model overall	1	Diff.	1
Best model overall	1	Diff.	2
Best model overall	1	Diff.	3
Best model overall	1	Diff.	1
Best model overall	1	Diff.	1
Best model overall	1	Diff.	2
Best model overall	1	Diff.	1
Best model overall	1	Diff.	3
Best model overall	1	Diff.	1
Best model overall	1	Diff.	3
Best model overall	1	Diff.	2
Best model overall	1	Diff.	1
Best model overall	1	Diff.	1
Best model overall	1	Diff.	3
Best model overall	1	Diff.	2
Best model overall	1	Diff.	2
Best model overall	1	Diff.	2
Best model overall	1	Diff.	2
Best model overall	1	Diff.	1
Best model overall	1	Diff.	2
Best model overall	1	Diff.	1
Best model overall	1	Diff.	2
Best model overall	1	Diff.	1
Best model overall	1	Diff.	2
Best model overall	1	Diff.	1
Best model overall	1	Diff.	1
Best model overall	1	Diff.	2
Best model overall	1	Diff.	2
Best model overall	1	Diff.	2
Best model overall	1	Diff.	2
Best model overall	1	Diff.	1
Best model overall	1	Diff.	2
Best model overall	1	Diff.	1
Best model overall	1	Diff.	1
Best model overall	1	Diff.	3
Best model overall	1	Diff.	2
Best model overall	1	Diff.	1
Best model overall	1	Diff.	1
Best model overall	1	Diff.	1
Best model overall	1	Diff.	2
Best model overall	1	Diff.	3
Best model overall	1	Diff.	2
Best model overall	1	Diff.	1
Best model overall	1	Diff.	2
Best model overall	1	Diff.	1
Best model overall	1	Diff.	3
Best model overall	1	Diff.	1
Best model overall	1	Diff.	2
Best model overall	1	Diff.	2
Best model overall	1	Diff.	1
Best model overall	1	Diff.	1
Best model overall	1	Diff.	1
Best model overall	1	Diff.	1
Best model overall	1	Diff.	2
Best model overall	1	Diff.	2
Best model overall	1	Diff.	1
Best model overall	1	Diff.	2
Best model overall	1	Diff.	2
Best model overall	1	Diff.	2
Best model overall	1	Diff.	1
Best model overall	1	Diff.	1
Best model overall	1	Diff.	2
Best model overall	1	Diff.	1
Best model overall	1	Diff.	2
Best model overall	1	Diff.	3
Best model overall	1	Diff.	3
Best model overall	1	Diff.	2
Best model overall	1	Diff.	2
Best model overall	1	Diff.	3
Best model overall	1	Diff.	1
Best model overall	1	Diff.	1
Best model overall	1	Diff.	1
Best model overall	1	Diff.	1
Best model overall	1	Diff.	1
Best model overall	1	Diff.	3
Best model overall	1	Diff.	1
Best model overall	1	Diff.	1
Best model overall	1	Diff.	3
Best model overall	1	Diff.	1
Best model overall	1	Diff.	1
Best model overall	1	Diff.	1
Best model overall	1	Diff.	1
Best model overall	1	ACD	1
Best model overall	1	ACD	1
Best model overall	1	ACD	1
Best model overall	1	ACD	1
Best model overall	1	ACD	2
Best model overall	1	ACD	1
Best model overall	1	ACD	1
Best model overall	1	ACD	1
Best model overall	1	ACD	1
Best model overall	1	ACD	1
Best model overall	1	ACD	2
Best model overall	1	ACD	2
Best model overall	1	ACD	1
Best model overall	1	ACD	1
Best model overall	1	ACD	2
Best model overall	1	ACD	1
Best model overall	1	ACD	1
Best model overall	1	ACD	1
Best model overall	1	ACD	1
Best model overall	1	ACD	1
Best model overall	1	ACD	1
Best model overall	1	ACD	1
Best model overall	1	ACD	2
Best model overall	1	ACD	1
Best model overall	1	ACD	1
Best model overall	1	ACD	2
Best model overall	1	ACD	1
Best model overall	1	ACD	2
Best model overall	1	ACD	3
Best model overall	1	ACD	1
Best model overall	1	ACD	1
Best model overall	1	ACD	2
Best model overall	1	ACD	1
Best model overall	1	ACD	1
Best model overall	1	ACD	1
Best model overall	1	ACD	2
Best model overall	1	ACD	2
Best model overall	1	ACD	1
Best model overall	1	ACD	1
Best model overall	1	ACD	2
Best model overall	1	ACD	1
Best model overall	1	ACD	1
Best model overall	1	ACD	1
Best model overall	1	ACD	1
Best model overall	1	ACD	1
Best model overall	1	ACD	1
Best model overall	1	ACD	1
Best model overall	1	ACD	1
Best model overall	1	ACD	1
Best model overall	1	ACD	1
Best model overall	1	ACD	1
Best model overall	1	ACD	2
Best model overall	1	ACD	1
Best model overall	1	ACD	1
Best model overall	1	ACD	1
Best model overall	1	ACD	1
Best model overall	1	ACD	1
Best model overall	1	ACD	1
Best model overall	1	ACD	1
Best model overall	1	ACD	1
Best model overall	1	ACD	1
Best model overall	1	ACD	1
Best model overall	1	ACD	2
Best model overall	1	ACD	1
Best model overall	1	ACD	2
Best model overall	1	ACD	2
Best model overall	1	ACD	1
Best model overall	1	ACD	1
Best model overall	1	ACD	1
Best model overall	1	ACD	1
Best model overall	1	ACD	1
Best model overall	1	ACD	1
Best model overall	1	ACD	1
Best model overall	1	ACD	2
Best model overall	1	ACD	1
Best model overall	1	ACD	1
Best model overall	1	ACD	1
Best model overall	1	ACD	1
Best model overall	1	ACD	1
Best model overall	1	ACD	1
Best model overall	1	ACD	1
Best model overall	1	ACD	2
Best model overall	1	ACD	1
Best model overall	1	ACD	1
Best model overall	1	ACD	1
Best model overall	1	ACD	1
Best model overall	1	ACD	1
Best model overall	1	ACD	1
Best model overall	1	ACD	2
Best model overall	1	ACD	2
Best model overall	1	ACD	1
Best model overall	1	ACD	2
Best model overall	1	ACD	1
Best model overall	1	ACD	2
Best model overall	1	ACD	1
Best model overall	1	ACD	2
Best model overall	1	ACD	1
Best model overall	1	ACD	1
Best model overall	1	ACD	1
Best model overall	1	ACD	2
Best model overall	1	ACD	1
Best model overall	1	ACD	1
Best model overall	1	ACD	1
Best model overall	1	ACD	1
Best model overall	1	ACD	1
Best model overall	1	ACD	1
Best model overall	1	ACD	1
Best model overall	1	ACD	1
Best model overall	1	ACD	2
Best model overall	1	ACD	1
Best model overall	1	ACD	1
Best model overall	1	ACD	1
Best model overall	1	ACD	1
Best model overall	1	ACD	1
Best model overall	1	ACD	1
Best model overall	1	ACD	1
Best model overall	1	ACD	1
Best model overall	1	ACD	1
Best model overall	1	ACD	1
Best model overall	1	ACD	1
Best model overall	1	ACD	1
Best model overall	1	ACD	1
Best model overall	1	ACD	1
Best model overall	1	ACD	1
Best model overall	1	ACD	1
Best model overall	1	ACD	1
Best model overall	1	ACD	2
Best model overall	1	ACD	1
Best model overall	1	ACD	1
Best model overall	1	ACD	1
Best model overall	1	ACD	2
Best model overall	1	ACD	1
Best model overall	1	ACD	2
Best model overall	1	ACD	1
Best model overall	1	ACD	1
Best model overall	1	ACD	1
Best model overall	1	ACD	1
Best model overall	1	ACD	1
Best model overall	1	ACD	1
Best model overall	1	ACD	1
Best model overall	1	ACD	1
Best model overall	1	ACD	1
Best model overall	1	ACD	1
Best model overall	1	ACD	1
Best model overall	1	ACD	1
Best model overall	1	ACD	2
Best model overall	1	ACD	1
Best model overall	1	ACD	1
Best model overall	1	ACD	1
Best model overall	1	ACD	2
Best model overall	1	ACD	1
Best model overall	1	ACD	1
Best model overall	1	ACD	1
Best model overall	1	ACD	1
Best model overall	1	ACD	2
Best model overall	1	ACD	2
Best model overall	1	ACD	1
Best model overall	1	ACD	1
Best model overall	1	ACD	1
Best model overall	1	ACD	1
Best model overall	1	ACD	1
Best model overall	1	ACD	1
Best model overall	1	ACD	1
Best model overall	1	ACD	1
Best model overall	1	ACD	1
Best model overall	1	ACD	1
Best model overall	1	ACD	1
Best model overall	1	ACD	1
Best model overall	1	ACD	1
Best model overall	1	ACD	1
Best model overall	1	ACD	1
Best model overall	1	ACD	1
Best model overall	1	ACD	1
Best model overall	1	ACD	1
Best model overall	1	ACD	1
Best model overall	1	ACD	1
Best model overall	1	ACD	2
Best model overall	1	ACD	1
Best model overall	1	ACD	1
Best model overall	1	ACD	1
Best model overall	1	ACD	1
Best model overall	1	ACD	1
Best model overall	1	ACD	2
Best model overall	1	ACD	1
Best model overall	1	ACD	1
Best model overall	1	ACD	2
Best model overall	1	ACD	1
Best model overall	1	ACD	1
Best model overall	1	ACD	1
Best model overall	1	ACD	1
Best model overall	1	ACD	2
Best model overall	1	ACD	1
Best model overall	1	ACD	1
Best model overall	1	ACD	2
Best model overall	1	ACD	1
Best model overall	1	ACD	1
Best model overall	1	ACD	1
Best model overall	1	ACD	1
Best model overall	1	ACD	1
Best model overall	1	ACD	2
Best model overall	1	ACD	1
Best model overall	1	ACD	1
Best model overall	1	ACD	1
Best model overall	1	ACD	2
Best model overall	1	ACD	1
Best model overall	1	ACD	1
Best model overall	1	ACD	1
Best model overall	1	ACD	1
Best model overall	1	ACD	1
Best model overall	1	ACD	2
Best model overall	1	ACD	1
Best model overall	1	ACD	1
Best model overall	1	ACD	1
Best model overall	1	ACD	1
Best model overall	1	ACD	1
Best model overall	1	ACD	1
Best model overall	1	ACD	1
Best model overall	1	ACD	1
Best model overall	1	ACD	1
Best model overall	1	ACD	1
Best model overall	1	ACD	1
Best model overall	1	ACD	1
Best model overall	1	ACD	1
Best model overall	1	ACD	1
Best model overall	1	ACD	2
Best model overall	1	ACD	1
Best model overall	1	ACD	1
Best model overall	1	ACD	1
Best model overall	1	ACD	2
Best model overall	1	ACD	1
Best model overall	1	ACD	1
Best model overall	1	ACD	1
Best model overall	1	ACD	1
Best model overall	1	ACD	1
Best model overall	1	ACD	1
Best model overall	1	ACD	1
Best model overall	1	ACD	1
Best model overall	1	ACD	1
Best model overall	1	ACD	1
Best model overall	1	ACD	1
Best model overall	1	ACD	1
Best model overall	1	ACD	2
Best model overall	1	ACD	1
Best model overall	1	ACD	2
Best model overall	1	ACD	1
Best model overall	1	ACD	2
Best model overall	1	ACD	2
Best model overall	1	ACD	1
Best model overall	1	ACD	2
Best model overall	1	ACD	1
Best model overall	1	ACD	1
Best model overall	1	ACD	1
Best model overall	1	ACD	1
Best model overall	1	ACD	2
Best model overall	1	ACD	1
Best model overall	1	ACD	1
Best model overall	1	ACD	1
Best model overall	1	ACD	2
Best model overall	1	ACD	1
Best model overall	1	ACD	1
Best model overall	1	ACD	1
Best model overall	1	ACD	1
Best model overall	1	ACD	1
Best model overall	1	ACD	3
Best model overall	1	ACD	1
Best model overall	1	ACD	1
Best model overall	1	ACD	1
Best model overall	1	ACD	1
Best model overall	1	ACD	1
Best model overall	1	ACD	1
Best model overall	1	ACD	1
Best model overall	1	ACD	2
Best model overall	1	ACD	2
Best model overall	1	ACD	1
Best model overall	1	ACD	2
Best model overall	1	ACD	1
Best model overall	1	ACD	2
Best model overall	1	ACD	1
Best model overall	1	ACD	1
Best model overall	1	ACD	1
Best model overall	1	ACD	1
Best model overall	1	ACD	1
Best model overall	1	ACD	1
Best model overall	1	ACD	1
Best model overall	1	ACD	1
Best model overall	1	ACD	2
Best model overall	1	ACD	2
Best model overall	1	ACD	2
Best model overall	1	ACD	2
Best model overall	1	ACD	1
Best model overall	1	ACD	1
Best model overall	1	ACD	2
Best model overall	1	ACD	1
Best model overall	1	ACD	1
Best model overall	1	ACD	1
Best model overall	1	ACD	1
Best model overall	1	ACD	2
Best model overall	1	ACD	2
Best model overall	1	ACD	3
Best model overall	1	ACD	1
Best model overall	1	ACD	1
Best model overall	1	ACD	1
Best model overall	1	ACD	1
Best model overall	1	ACD	1
Best model overall	1	ACD	1
Best model overall	1	ACD	1
Best model overall	1	ACD	1
Best model overall	1	ACD	1
Best model overall	1	ACD	1
Best model overall	1	ACD	1
Best model overall	1	ACD	1
Best model overall	1	ACD	1
Best model overall	1	ACD	2
Best model overall	1	ACD	1
Best model overall	1	ACD	2
Best model overall	1	ACD	1
Best model overall	1	ACD	1
Best model overall	1	ACD	1
Best model overall	1	ACD	2
Best model overall	2	Diff.	2
Best model overall	2	Diff.	1
Best model overall	2	Diff.	1
Best model overall	2	Diff.	3
Best model overall	2	Diff.	2
Best model overall	2	Diff.	3
Best model overall	2	Diff.	2
Best model overall	2	Diff.	2
Best model overall	2	Diff.	1
Best model overall	2	Diff.	2
Best model overall	2	Diff.	1
Best model overall	2	Diff.	1
Best model overall	2	Diff.	1
Best model overall	2	Diff.	2
Best model overall	2	Diff.	1
Best model overall	2	Diff.	3
Best model overall	2	Diff.	1
Best model overall	2	Diff.	1
Best model overall	2	Diff.	1
Best model overall	2	Diff.	2
Best model overall	2	Diff.	1
Best model overall	2	Diff.	2
Best model overall	2	Diff.	2
Best model overall	2	Diff.	1
Best model overall	2	Diff.	1
Best model overall	2	Diff.	2
Best model overall	2	Diff.	1
Best model overall	2	Diff.	1
Best model overall	2	Diff.	2
Best model overall	2	Diff.	2
Best model overall	2	Diff.	1
Best model overall	2	Diff.	2
Best model overall	2	Diff.	2
Best model overall	2	Diff.	1
Best model overall	2	Diff.	2
Best model overall	2	Diff.	1
Best model overall	2	Diff.	1
Best model overall	2	Diff.	1
Best model overall	2	Diff.	1
Best model overall	2	Diff.	1
Best model overall	2	Diff.	1
Best model overall	2	Diff.	2
Best model overall	2	Diff.	1
Best model overall	2	Diff.	1
Best model overall	2	Diff.	2
Best model overall	2	Diff.	3
Best model overall	2	Diff.	2
Best model overall	2	Diff.	1
Best model overall	2	Diff.	3
Best model overall	2	Diff.	1
Best model overall	2	Diff.	2
Best model overall	2	Diff.	2
Best model overall	2	Diff.	2
Best model overall	2	Diff.	2
Best model overall	2	Diff.	1
Best model overall	2	Diff.	1
Best model overall	2	Diff.	1
Best model overall	2	Diff.	1
Best model overall	2	Diff.	3
Best model overall	2	Diff.	1
Best model overall	2	Diff.	1
Best model overall	2	Diff.	3
Best model overall	2	Diff.	2
Best model overall	2	Diff.	2
Best model overall	2	Diff.	3
Best model overall	2	Diff.	1
Best model overall	2	Diff.	2
Best model overall	2	Diff.	2
Best model overall	2	Diff.	1
Best model overall	2	Diff.	2
Best model overall	2	Diff.	1
Best model overall	2	Diff.	1
Best model overall	2	Diff.	1
Best model overall	2	Diff.	1
Best model overall	2	Diff.	1
Best model overall	2	Diff.	3
Best model overall	2	Diff.	1
Best model overall	2	Diff.	1
Best model overall	2	Diff.	2
Best model overall	2	Diff.	2
Best model overall	2	Diff.	2
Best model overall	2	Diff.	1
Best model overall	2	Diff.	1
Best model overall	2	Diff.	1
Best model overall	2	Diff.	2
Best model overall	2	Diff.	1
Best model overall	2	Diff.	1
Best model overall	2	Diff.	2
Best model overall	2	Diff.	1
Best model overall	2	Diff.	1
Best model overall	2	Diff.	1
Best model overall	2	Diff.	2
Best model overall	2	Diff.	1
Best model overall	2	Diff.	2
Best model overall	2	Diff.	1
Best model overall	2	Diff.	1
Best model overall	2	Diff.	3
Best model overall	2	Diff.	3
Best model overall	2	Diff.	2
Best model overall	2	Diff.	2
Best model overall	2	Diff.	2
Best model overall	2	Diff.	3
Best model overall	2	Diff.	2
Best model overall	2	Diff.	2
Best model overall	2	Diff.	2
Best model overall	2	Diff.	3
Best model overall	2	Diff.	2
Best model overall	2	Diff.	2
Best model overall	2	Diff.	2
Best model overall	2	Diff.	1
Best model overall	2	Diff.	2
Best model overall	2	Diff.	3
Best model overall	2	Diff.	2
Best model overall	2	Diff.	1
Best model overall	2	Diff.	1
Best model overall	2	Diff.	2
Best model overall	2	Diff.	3
Best model overall	2	Diff.	2
Best model overall	2	Diff.	1
Best model overall	2	Diff.	2
Best model overall	2	Diff.	1
Best model overall	2	Diff.	2
Best model overall	2	Diff.	3
Best model overall	2	Diff.	1
Best model overall	2	Diff.	1
Best model overall	2	Diff.	2
Best model overall	2	Diff.	2
Best model overall	2	Diff.	3
Best model overall	2	Diff.	1
Best model overall	2	Diff.	1
Best model overall	2	Diff.	2
Best model overall	2	Diff.	1
Best model overall	2	Diff.	1
Best model overall	2	Diff.	2
Best model overall	2	Diff.	3
Best model overall	2	Diff.	3
Best model overall	2	Diff.	3
Best model overall	2	Diff.	1
Best model overall	2	Diff.	3
Best model overall	2	Diff.	1
Best model overall	2	Diff.	1
Best model overall	2	Diff.	1
Best model overall	2	Diff.	2
Best model overall	2	Diff.	3
Best model overall	2	Diff.	2
Best model overall	2	Diff.	1
Best model overall	2	Diff.	2
Best model overall	2	Diff.	2
Best model overall	2	Diff.	1
Best model overall	2	Diff.	1
Best model overall	2	Diff.	3
Best model overall	2	Diff.	2
Best model overall	2	Diff.	1
Best model overall	2	Diff.	2
Best model overall	2	Diff.	1
Best model overall	2	Diff.	2
Best model overall	2	Diff.	1
Best model overall	2	Diff.	1
Best model overall	2	Diff.	1
Best model overall	2	Diff.	3
Best model overall	2	Diff.	1
Best model overall	2	Diff.	2
Best model overall	2	Diff.	2
Best model overall	2	Diff.	3
Best model overall	2	Diff.	3
Best model overall	2	Diff.	2
Best model overall	2	Diff.	2
Best model overall	2	Diff.	2
Best model overall	2	Diff.	1
Best model overall	2	Diff.	1
Best model overall	2	Diff.	2
Best model overall	2	Diff.	2
Best model overall	2	Diff.	1
Best model overall	2	Diff.	1
Best model overall	2	Diff.	2
Best model overall	2	Diff.	1
Best model overall	2	Diff.	1
Best model overall	2	Diff.	1
Best model overall	2	Diff.	1
Best model overall	2	Diff.	1
Best model overall	2	Diff.	2
Best model overall	2	Diff.	1
Best model overall	2	Diff.	1
Best model overall	2	Diff.	1
Best model overall	2	Diff.	1
Best model overall	2	Diff.	1
Best model overall	2	Diff.	1
Best model overall	2	Diff.	1
Best model overall	2	Diff.	1
Best model overall	2	Diff.	1
Best model overall	2	Diff.	1
Best model overall	2	Diff.	1
Best model overall	2	Diff.	2
Best model overall	2	Diff.	3
Best model overall	2	Diff.	1
Best model overall	2	Diff.	1
Best model overall	2	Diff.	1
Best model overall	2	Diff.	1
Best model overall	2	Diff.	1
Best model overall	2	Diff.	1
Best model overall	2	Diff.	2
Best model overall	2	Diff.	2
Best model overall	2	Diff.	1
Best model overall	2	Diff.	1
Best model overall	2	Diff.	2
Best model overall	2	Diff.	2
Best model overall	2	Diff.	2
Best model overall	2	Diff.	1
Best model overall	2	Diff.	2
Best model overall	2	Diff.	2
Best model overall	2	Diff.	2
Best model overall	2	Diff.	2
Best model overall	2	Diff.	1
Best model overall	2	Diff.	3
Best model overall	2	Diff.	2
Best model overall	2	Diff.	2
Best model overall	2	Diff.	1
Best model overall	2	Diff.	2
Best model overall	2	Diff.	3
Best model overall	2	Diff.	1
Best model overall	2	Diff.	1
Best model overall	2	Diff.	2
Best model overall	2	Diff.	1
Best model overall	2	Diff.	2
Best model overall	2	Diff.	1
Best model overall	2	Diff.	2
Best model overall	2	Diff.	2
Best model overall	2	Diff.	1
Best model overall	2	Diff.	2
Best model overall	2	Diff.	1
Best model overall	2	Diff.	3
Best model overall	2	Diff.	3
Best model overall	2	Diff.	2
Best model overall	2	Diff.	2
Best model overall	2	Diff.	1
Best model overall	2	Diff.	1
Best model overall	2	Diff.	3
Best model overall	2	Diff.	2
Best model overall	2	Diff.	3
Best model overall	2	Diff.	1
Best model overall	2	Diff.	1
Best model overall	2	Diff.	1
Best model overall	2	Diff.	3
Best model overall	2	Diff.	1
Best model overall	2	Diff.	2
Best model overall	2	Diff.	1
Best model overall	2	Diff.	1
Best model overall	2	Diff.	2
Best model overall	2	Diff.	2
Best model overall	2	Diff.	3
Best model overall	2	Diff.	1
Best model overall	2	Diff.	1
Best model overall	2	Diff.	2
Best model overall	2	Diff.	1
Best model overall	2	Diff.	2
Best model overall	2	Diff.	2
Best model overall	2	Diff.	2
Best model overall	2	Diff.	2
Best model overall	2	Diff.	1
Best model overall	2	Diff.	3
Best model overall	2	Diff.	2
Best model overall	2	Diff.	1
Best model overall	2	Diff.	2
Best model overall	2	Diff.	1
Best model overall	2	Diff.	1
Best model overall	2	Diff.	1
Best model overall	2	Diff.	2
Best model overall	2	Diff.	1
Best model overall	2	Diff.	2
Best model overall	2	Diff.	1
Best model overall	2	Diff.	1
Best model overall	2	Diff.	2
Best model overall	2	Diff.	1
Best model overall	2	Diff.	1
Best model overall	2	Diff.	1
Best model overall	2	Diff.	1
Best model overall	2	Diff.	2
Best model overall	2	Diff.	3
Best model overall	2	Diff.	1
Best model overall	2	Diff.	1
Best model overall	2	Diff.	2
Best model overall	2	Diff.	2
Best model overall	2	Diff.	1
Best model overall	2	Diff.	2
Best model overall	2	Diff.	2
Best model overall	2	Diff.	3
Best model overall	2	Diff.	1
Best model overall	2	Diff.	1
Best model overall	2	Diff.	1
Best model overall	2	Diff.	1
Best model overall	2	Diff.	1
Best model overall	2	Diff.	2
Best model overall	2	Diff.	1
Best model overall	2	Diff.	1
Best model overall	2	Diff.	2
Best model overall	2	Diff.	2
Best model overall	2	Diff.	2
Best model overall	2	Diff.	2
Best model overall	2	Diff.	1
Best model overall	2	Diff.	2
Best model overall	2	Diff.	1
Best model overall	2	Diff.	1
Best model overall	2	Diff.	1
Best model overall	2	Diff.	3
Best model overall	2	Diff.	2
Best model overall	2	Diff.	2
Best model overall	2	Diff.	2
Best model overall	2	Diff.	1
Best model overall	2	Diff.	3
Best model overall	2	Diff.	1
Best model overall	2	Diff.	3
Best model overall	2	Diff.	2
Best model overall	2	Diff.	3
Best model overall	2	Diff.	2
Best model overall	2	Diff.	1
Best model overall	2	Diff.	2
Best model overall	2	Diff.	3
Best model overall	2	Diff.	1
Best model overall	2	Diff.	3
Best model overall	2	Diff.	2
Best model overall	2	Diff.	3
Best model overall	2	Diff.	2
Best model overall	2	Diff.	1
Best model overall	2	Diff.	2
Best model overall	2	Diff.	2
Best model overall	2	Diff.	1
Best model overall	2	Diff.	3
Best model overall	2	Diff.	1
Best model overall	2	Diff.	2
Best model overall	2	Diff.	2
Best model overall	2	Diff.	2
Best model overall	2	Diff.	1
Best model overall	2	Diff.	1
Best model overall	2	Diff.	2
Best model overall	2	Diff.	2
Best model overall	2	Diff.	2
Best model overall	2	Diff.	1
Best model overall	2	Diff.	2
Best model overall	2	Diff.	1
Best model overall	2	Diff.	1
Best model overall	2	Diff.	1
Best model overall	2	Diff.	2
Best model overall	2	Diff.	1
Best model overall	2	Diff.	2
Best model overall	2	Diff.	2
Best model overall	2	Diff.	2
Best model overall	2	Diff.	1
Best model overall	2	Diff.	1
Best model overall	2	Diff.	3
Best model overall	2	Diff.	1
Best model overall	2	Diff.	1
Best model overall	2	Diff.	1
Best model overall	2	Diff.	1
Best model overall	2	Diff.	1
Best model overall	2	Diff.	1
Best model overall	2	Diff.	1
Best model overall	2	Diff.	2
Best model overall	2	Diff.	2
Best model overall	2	Diff.	2
Best model overall	2	Diff.	3
Best model overall	2	Diff.	2
Best model overall	2	Diff.	1
Best model overall	2	Diff.	1
Best model overall	2	Diff.	2
Best model overall	2	Diff.	2
Best model overall	2	Diff.	3
Best model overall	2	Diff.	2
Best model overall	2	Diff.	1
Best model overall	2	Diff.	1
Best model overall	2	Diff.	1
Best model overall	2	Diff.	2
Best model overall	2	Diff.	1
Best model overall	2	Diff.	1
Best model overall	2	Diff.	3
Best model overall	2	Diff.	1
Best model overall	2	Diff.	1
Best model overall	2	Diff.	1
Best model overall	2	Diff.	2
Best model overall	2	Diff.	1
Best model overall	2	Diff.	1
Best model overall	2	Diff.	3
Best model overall	2	Diff.	2
Best model overall	2	Diff.	2
Best model overall	2	Diff.	2
Best model overall	2	Diff.	1
Best model overall	2	Diff.	1
Best model overall	2	Diff.	2
Best model overall	2	Diff.	1
Best model overall	2	Diff.	2
Best model overall	2	Diff.	3
Best model overall	2	Diff.	2
Best model overall	2	Diff.	1
Best model overall	2	Diff.	2
Best model overall	2	Diff.	1
Best model overall	2	Diff.	2
Best model overall	2	Diff.	1
Best model overall	2	Diff.	2
Best model overall	2	Diff.	1
Best model overall	2	Diff.	1
Best model overall	2	Diff.	2
Best model overall	2	Diff.	2
Best model overall	2	Diff.	1
Best model overall	2	Diff.	1
Best model overall	2	Diff.	2
Best model overall	2	Diff.	2
Best model overall	2	Diff.	1
Best model overall	2	Diff.	1
Best model overall	2	Diff.	1
Best model overall	2	Diff.	2
Best model overall	2	Diff.	1
Best model overall	2	Diff.	1
Best model overall	2	Diff.	2
Best model overall	2	Diff.	2
Best model overall	2	Diff.	2
Best model overall	2	Diff.	1
Best model overall	2	Diff.	1
Best model overall	2	Diff.	2
Best model overall	2	Diff.	1
Best model overall	2	Diff.	1
Best model overall	2	Diff.	2
Best model overall	2	Diff.	1
Best model overall	2	Diff.	1
Best model overall	2	Diff.	1
Best model overall	2	Diff.	1
Best model overall	2	Diff.	1
Best model overall	2	Diff.	2
Best model overall	2	Diff.	1
Best model overall	2	Diff.	1
Best model overall	2	Diff.	2
Best model overall	2	Diff.	2
Best model overall	2	Diff.	1
Best model overall	2	Diff.	1
Best model overall	2	Diff.	1
Best model overall	2	Diff.	2
Best model overall	2	Diff.	2
Best model overall	2	Diff.	1
Best model overall	2	Diff.	2
Best model overall	2	Diff.	1
Best model overall	2	Diff.	1
Best model overall	2	Diff.	3
Best model overall	2	Diff.	2
Best model overall	2	Diff.	1
Best model overall	2	Diff.	1
Best model overall	2	Diff.	2
Best model overall	2	Diff.	2
Best model overall	2	Diff.	2
Best model overall	2	Diff.	1
Best model overall	2	Diff.	2
Best model overall	2	Diff.	3
Best model overall	2	Diff.	1
Best model overall	2	Diff.	2
Best model overall	2	Diff.	1
Best model overall	2	Diff.	2
Best model overall	2	Diff.	2
Best model overall	2	Diff.	2
Best model overall	2	Diff.	1
Best model overall	2	Diff.	1
Best model overall	2	Diff.	2
Best model overall	2	Diff.	1
Best model overall	2	Diff.	1
Best model overall	2	Diff.	1
Best model overall	2	Diff.	1
Best model overall	2	Diff.	1
Best model overall	2	Diff.	2
Best model overall	2	Diff.	1
Best model overall	2	Diff.	2
Best model overall	2	Diff.	2
Best model overall	2	Diff.	2
Best model overall	2	Diff.	1
Best model overall	2	Diff.	2
Best model overall	2	Diff.	2
Best model overall	2	Diff.	3
Best model overall	2	Diff.	2
Best model overall	2	Diff.	1
Best model overall	2	Diff.	1
Best model overall	2	Diff.	1
Best model overall	2	Diff.	1
Best model overall	2	Diff.	2
Best model overall	2	Diff.	1
Best model overall	2	Diff.	2
Best model overall	2	Diff.	2
Best model overall	2	Diff.	2
Best model overall	2	Diff.	2
Best model overall	2	Diff.	2
Best model overall	2	Diff.	1
Best model overall	2	Diff.	2
Best model overall	2	Diff.	2
Best model overall	2	Diff.	1
Best model overall	2	Diff.	1
Best model overall	2	Diff.	1
Best model overall	2	Diff.	1
Best model overall	2	Diff.	1
Best model overall	2	Diff.	2
Best model overall	2	Diff.	1
Best model overall	2	Diff.	1
Best model overall	2	Diff.	1
Best model overall	2	Diff.	2
Best model overall	2	Diff.	2
Best model overall	2	Diff.	3
Best model overall	2	Diff.	1
Best model overall	2	Diff.	2
Best model overall	2	Diff.	1
Best model overall	2	Diff.	1
Best model overall	2	Diff.	1
Best model overall	2	Diff.	2
Best model overall	2	Diff.	2
Best model overall	2	Diff.	1
Best model overall	2	Diff.	1
Best model overall	2	Diff.	1
Best model overall	2	Diff.	1
Best model overall	2	Diff.	1
Best model overall	2	Diff.	2
Best model overall	2	Diff.	2
Best model overall	2	Diff.	1
Best model overall	2	Diff.	1
Best model overall	2	Diff.	1
Best model overall	2	Diff.	3
Best model overall	2	Diff.	2
Best model overall	2	Diff.	1
Best model overall	2	Diff.	1
Best model overall	2	Diff.	1
Best model overall	2	Diff.	2
Best model overall	2	Diff.	1
Best model overall	2	Diff.	1
Best model overall	2	Diff.	2
Best model overall	2	Diff.	2
Best model overall	2	Diff.	2
Best model overall	2	Diff.	1
Best model overall	2	Diff.	1
Best model overall	2	Diff.	1
Best model overall	2	Diff.	2
Best model overall	2	Diff.	1
Best model overall	2	Diff.	2
Best model overall	2	Diff.	1
Best model overall	2	Diff.	1
Best model overall	2	Diff.	2
Best model overall	2	Diff.	2
Best model overall	2	Diff.	2
Best model overall	2	Diff.	1
Best model overall	2	Diff.	2
Best model overall	2	Diff.	2
Best model overall	2	Diff.	3
Best model overall	2	Diff.	1
Best model overall	2	Diff.	2
Best model overall	2	Diff.	2
Best model overall	2	Diff.	2
Best model overall	2	Diff.	2
Best model overall	2	Diff.	1
Best model overall	2	Diff.	1
Best model overall	2	Diff.	1
Best model overall	2	Diff.	2
Best model overall	2	Diff.	1
Best model overall	2	Diff.	1
Best model overall	2	Diff.	1
Best model overall	2	Diff.	2
Best model overall	2	Diff.	1
Best model overall	2	Diff.	1
Best model overall	2	Diff.	2
Best model overall	2	Diff.	2
Best model overall	2	Diff.	3
Best model overall	2	Diff.	2
Best model overall	2	Diff.	1
Best model overall	2	Diff.	2
Best model overall	2	Diff.	2
Best model overall	2	Diff.	2
Best model overall	2	Diff.	1
Best model overall	2	Diff.	3
Best model overall	2	Diff.	1
Best model overall	2	Diff.	1
Best model overall	2	Diff.	1
Best model overall	2	Diff.	2
Best model overall	2	Diff.	2
Best model overall	2	Diff.	2
Best model overall	2	Diff.	1
Best model overall	2	Diff.	1
Best model overall	2	Diff.	2
Best model overall	2	Diff.	2
Best model overall	2	Diff.	1
Best model overall	2	Diff.	2
Best model overall	2	Diff.	1
Best model overall	2	Diff.	2
Best model overall	2	Diff.	2
Best model overall	2	Diff.	2
Best model overall	2	Diff.	1
Best model overall	2	Diff.	1
Best model overall	2	Diff.	1
Best model overall	2	Diff.	2
Best model overall	2	Diff.	3
Best model overall	2	Diff.	1
Best model overall	2	Diff.	1
Best model overall	2	Diff.	2
Best model overall	2	Diff.	2
Best model overall	2	Diff.	1
Best model overall	2	Diff.	2
Best model overall	2	Diff.	2
Best model overall	2	Diff.	2
Best model overall	2	Diff.	2
Best model overall	2	Diff.	2
Best model overall	2	Diff.	1
Best model overall	2	Diff.	2
Best model overall	2	Diff.	3
Best model overall	2	Diff.	1
Best model overall	2	Diff.	3
Best model overall	2	Diff.	3
Best model overall	2	Diff.	1
Best model overall	2	Diff.	2
Best model overall	2	Diff.	2
Best model overall	2	Diff.	1
Best model overall	2	Diff.	1
Best model overall	2	Diff.	2
Best model overall	2	Diff.	1
Best model overall	2	Diff.	1
Best model overall	2	Diff.	1
Best model overall	2	Diff.	1
Best model overall	2	Diff.	2
Best model overall	2	Diff.	3
Best model overall	2	Diff.	2
Best model overall	2	Diff.	2
Best model overall	2	Diff.	1
Best model overall	2	Diff.	1
Best model overall	2	Diff.	1
Best model overall	2	Diff.	2
Best model overall	2	Diff.	2
Best model overall	2	Diff.	1
Best model overall	2	Diff.	2
Best model overall	2	Diff.	1
Best model overall	2	Diff.	3
Best model overall	2	Diff.	2
Best model overall	2	Diff.	1
Best model overall	2	Diff.	2
Best model overall	2	Diff.	1
Best model overall	2	Diff.	1
Best model overall	2	Diff.	2
Best model overall	2	Diff.	1
Best model overall	2	Diff.	2
Best model overall	2	Diff.	1
Best model overall	2	Diff.	3
Best model overall	2	Diff.	1
Best model overall	2	Diff.	1
Best model overall	2	Diff.	2
Best model overall	2	Diff.	1
Best model overall	2	Diff.	2
Best model overall	2	Diff.	2
Best model overall	2	Diff.	1
Best model overall	2	Diff.	1
Best model overall	2	Diff.	2
Best model overall	2	Diff.	2
Best model overall	2	Diff.	1
Best model overall	2	Diff.	2
Best model overall	2	Diff.	1
Best model overall	2	Diff.	1
Best model overall	2	Diff.	1
Best model overall	2	Diff.	1
Best model overall	2	Diff.	2
Best model overall	2	Diff.	2
Best model overall	2	Diff.	2
Best model overall	2	Diff.	1
Best model overall	2	Diff.	1
Best model overall	2	Diff.	2
Best model overall	2	Diff.	2
Best model overall	2	Diff.	2
Best model overall	2	Diff.	1
Best model overall	2	Diff.	1
Best model overall	2	Diff.	1
Best model overall	2	Diff.	1
Best model overall	2	Diff.	1
Best model overall	2	Diff.	1
Best model overall	2	Diff.	1
Best model overall	2	Diff.	3
Best model overall	2	Diff.	2
Best model overall	2	Diff.	2
Best model overall	2	Diff.	2
Best model overall	2	Diff.	2
Best model overall	2	Diff.	2
Best model overall	2	Diff.	1
Best model overall	2	Diff.	2
Best model overall	2	Diff.	1
Best model overall	2	Diff.	1
Best model overall	2	Diff.	3
Best model overall	2	Diff.	1
Best model overall	2	Diff.	1
Best model overall	2	Diff.	2
Best model overall	2	Diff.	2
Best model overall	2	Diff.	1
Best model overall	2	Diff.	2
Best model overall	2	Diff.	1
Best model overall	2	Diff.	1
Best model overall	2	Diff.	3
Best model overall	2	Diff.	1
Best model overall	2	Diff.	1
Best model overall	2	Diff.	2
Best model overall	2	Diff.	3
Best model overall	2	Diff.	2
Best model overall	2	Diff.	1
Best model overall	2	Diff.	3
Best model overall	2	Diff.	3
Best model overall	2	Diff.	2
Best model overall	2	Diff.	1
Best model overall	2	Diff.	1
Best model overall	2	Diff.	1
Best model overall	2	Diff.	1
Best model overall	2	Diff.	1
Best model overall	2	Diff.	1
Best model overall	2	Diff.	1
Best model overall	2	Diff.	2
Best model overall	2	Diff.	2
Best model overall	2	Diff.	1
Best model overall	2	Diff.	1
Best model overall	2	Diff.	1
Best model overall	2	Diff.	1
Best model overall	2	Diff.	2
Best model overall	2	Diff.	1
Best model overall	2	Diff.	2
Best model overall	2	ACD	2
Best model overall	2	ACD	1
Best model overall	2	ACD	1
Best model overall	2	ACD	1
Best model overall	2	ACD	2
Best model overall	2	ACD	1
Best model overall	2	ACD	2
Best model overall	2	ACD	1
Best model overall	2	ACD	1
Best model overall	2	ACD	2
Best model overall	2	ACD	2
Best model overall	2	ACD	1
Best model overall	2	ACD	1
Best model overall	2	ACD	1
Best model overall	2	ACD	1
Best model overall	2	ACD	1
Best model overall	2	ACD	1
Best model overall	2	ACD	2
Best model overall	2	ACD	1
Best model overall	2	ACD	1
Best model overall	2	ACD	2
Best model overall	2	ACD	1
Best model overall	2	ACD	1
Best model overall	2	ACD	1
[truncated: 6,263 more rows]

## Sheet: Supplementary Figure 1
Supplementary Figure 1B
	SLGC behavior: 3 to 5 dpg			SLGC behavior: 3 to 7 dpg
Individual	Divide	Don't divide	Proportion of SLGCs that divide by 5 dpg	Divide	Don't divide	Proportion of SLGCs that divide by 7 dpg
WT #1	60	69	0.465116	60	69	0.465116
WT #2	38	79	0.324786	40	77	0.34188
WT #3	58	110	0.345238	61	107	0.363095
WT #4	45	86	0.343511	46	85	0.351145
WT #5	70	81	0.463576	71	80	0.470199
WT #6	58	81	0.417266	61	78	0.438849

## Sheet: Supplementary Figure 2
Supplementary Figure 2A					Supplementary Figure 2B
Cell ID	SLGC behaviour	Time after birth (minutes)	CDT1A intensity (a.u.)		Cell ID	Individual	Cell area (µm²)	Nuclear area (µm²)
1	ACD	0	275.466		1	1	36.883	15.254
1	ACD	40	290.756		2	1	63.598	14.043
1	ACD	80	410.455		3	1	72.879	16.142
1	ACD	120	536.137		4	1	52.46	15.819
1	ACD	160	503.172		5	1	188.856	18.482
1	ACD	200	643.814		6	1	86.922	16.061
1	ACD	240	652.587		7	1	126.872	14.769
1	ACD	280	956.164		8	1	118.882	16.868
1	ACD	320	1050.4		9	1	66.987	20.419
1	ACD	360	996.135		10	1	74.251	16.787
1	ACD	400	1145.32		11	1	47.295	11.38
1	ACD	440	1514.9		12	1	74.009	12.913
1	ACD	480	1550.96		13	1	63.033	14.205
1	ACD	520	1511.71		14	1	72.718	13.64
1	ACD	560	1389.03		15	1	107.341	17.836
1	ACD	600	1637.77		16	1	62.064	12.671
1	ACD	640	1860.53		17	1	61.58	12.187
1	ACD	680	2277.84		18	1	71.911	23.163
1	ACD	720	2194.07		19	1	51.976	9.524
1	ACD	760	2050.42		20	1	67.633	12.348
1	ACD	800	2013.78		21	1	90.231	15.819
1	ACD	840	2098.32		22	1	92.652	13.962
1	ACD	880	1847.05		23	1	140.028	13.882
7	ACD	0	502.714		24	1	81.918	12.913
7	ACD	40	648.052		25	1	89.989	13.882
7	ACD	80	695.963		26	1	94.589	15.577
7	ACD	120	810.567		27	1	34.785	11.138
7	ACD	160	841.35		28	1	77.399	12.106
7	ACD	200	736.135		29	1	179.413	18.401
7	ACD	240	941.166		30	1	72.475	14.447
7	ACD	280	835.247		31	1	67.875	15.173
7	ACD	320	768.781		32	1	59.401	13.317
7	ACD	360	929.709		33	1	64.647	12.106
7	ACD	400	1103.56		34	1	66.584	13.397
7	ACD	440	996.928		35	1	143.982	14.689
7	ACD	480	939.554		36	1	114.201	10.331
7	ACD	520	993.553		37	1	70.781	14.689
7	ACD	560	1122.89		38	1	56.334	13.397
7	ACD	600	1292.08		39	1	25.826	9.604
7	ACD	640	1455.66		40	1	76.349	14.608
7	ACD	680	1261.51		41	1	95.074	16.142
7	ACD	720	1095.43		42	1	51.895	11.057
7	ACD	760	1026.79		43	1	233.245	17.594
7	ACD	800	703.161		44	1	74.655	11.783
8	Diff.	0	304.22		45	1	69.812	10.976
8	Diff.	40	384.655		46	1	45.681	11.864
8	Diff.	80	582.4		47	1	48.102	13.64
8	Diff.	120	505.549		48	1	64.405	11.541
8	Diff.	160	661.757		49	1	61.338	12.187
8	Diff.	200	858.964		50	1	96.284	7.344
8	Diff.	240	853.251		1	3	76.188	13.559
8	Diff.	280	1012.41		2	3	76.672	11.945
8	Diff.	320	947.702		3	3	90.958	11.864
8	Diff.	360	961.416		4	3	77.883	13.559
8	Diff.	400	1184.27		5	3	59.239	9.524
8	Diff.	440	1114.41		6	3	44.228	10.331
8	Diff.	480	1075.66		7	3	150.762	13.317
11	Diff.	0	190.624		8	3	140.673	15.899
11	Diff.	40	167.248		9	3	83.855	12.994
11	Diff.	80	61.8855		10	3	124.613	17.352
11	Diff.	120	111.868		11	3	61.822	13.72
11	Diff.	160	145.008		12	3	73.121	12.348
11	Diff.	200	171.917		13	3	55.204	12.752
11	Diff.	240	135.152		14	3	55.85	14.608
11	Diff.	280	120.363		15	3	77.802	13.64
11	Diff.	320	97.4461		16	3	70.861	13.397
11	Diff.	360	95.7437		17	3	79.981	10.976
11	Diff.	400	116.495		18	3	126.792	15.819
12	ACD	0	278.24		19	3	106.05	14.689
12	ACD	40	343.629		20	3	54.478	13.317
12	ACD	80	593.359		21	3	59.885	9.685
12	ACD	120	727.033		22	3	162.061	17.917
12	ACD	160	688.4		23	3	69.409	13.397
12	ACD	200	825.671		24	3	126.469	12.268
12	ACD	240	860.139		25	3	85.308	12.671
12	ACD	280	749.113		26	3	50.927	11.783
12	ACD	320	877.949		27	3	101.45	15.173
12	ACD	360	914.897		28	3	45.438	13.478
12	ACD	400	839.941		29	3	52.702	14.447
12	ACD	440	907.514		30	3	171.988	18.159
12	ACD	480	957.72		31	3	169.647	17.433
12	ACD	520	977.863		32	3	101.692	18.159
12	ACD	560	733.501		33	3	76.188	15.173
12	ACD	600	1061.85		34	3	90.877	19.612
12	ACD	640	1283.14		35	3	118.963	10.25
12	ACD	680	1445		36	3	38.175	14.285
12	ACD	720	1549.78		37	3	117.51	12.671
12	ACD	760	1468.69		38	3	85.308	11.138
12	ACD	800	1609.83		39	3	49.958	12.59
12	ACD	840	1638.74		40	3	146.565	15.657
12	ACD	880	1560.08		41	3	69.489	9.685
13	Diff.	0	98.1098		42	3	56.495	9.685
13	Diff.	40	126.08		43	3	156.411	15.415
13	Diff.	80	161.02		44	3	104.274	8.394
13	Diff.	120	84.9765		45	3	84.501	12.348
13	Diff.	160	219.128		46	3	85.712	15.092
13	Diff.	200	166.931		47	3	73.04	14.527
13	Diff.	240	96.7228		48	3	96.849	11.218
13	Diff.	280	12.3832		49	3	87.729	13.317
13	Diff.	320	178.702		50	3	57.222	13.155
13	Diff.	360	235.424		1	2	71.023	11.622
13	Diff.	400	202.962		2	2	74.251	14.689
13	Diff.	440	255.372		3	2	37.529	12.671
13	Diff.	480	124.47		4	2	127.115	15.496
13	Diff.	520	178.349		5	2	82.16	14.043
13	Diff.	560	161.395		6	2	33.332	12.268
13	Diff.	600	183.905		7	2	55.85	15.173
13	Diff.	640	272.017		8	2	93.944	16.142
13	Diff.	680	260.501		9	2	76.107	15.899
13	Diff.	720	275.309		10	2	131.15	13.155
13	Diff.	760	274.88		11	2	46.891	14.043
13	Diff.	800	192.371		12	2	72.718	15.577
18	ACD	0	525.325		13	2	174.006	17.029
18	ACD	40	734.558		14	2	149.148	17.352
18	ACD	80	849.144		15	2	49.716	16.384
18	ACD	120	885.166		16	2	55.93	13.559
18	ACD	160	754.527		17	2	59.885	16.626
18	ACD	200	686.082		18	2	82.806	14.769
18	ACD	240	801.664		19	2	149.148	18.563
18	ACD	280	844.365		20	2	66.422	12.268
18	ACD	320	887.206		21	2	67.956	9.927
18	ACD	360	868.514		22	2	224.287	17.514
18	ACD	400	946.337		23	2	85.873	13.64
18	ACD	440	871.397		24	2	89.585	16.061
18	ACD	480	969.444		25	2	33.09	12.429
18	ACD	520	1002.54		26	2	52.299	14.85
18	ACD	560	1225.31		27	2	79.497	15.012
18	ACD	600	1706.73		28	2	144.225	16.545
18	ACD	640	2058.11		29	2	46.407	12.348
18	ACD	680	2224.46		30	2	38.901	13.559
18	ACD	720	2330.37		31	2	153.022	17.029
18	ACD	760	2336.93		32	2	111.78	13.317
18	ACD	800	2316.93		33	2	116.38	17.594
18	ACD	840	2138.58		34	2	129.697	16.142
20	Diff.	0	621.532		35	2	108.39	17.514
20	Diff.	40	576.645		36	2	133.894	15.415
20	Diff.	80	748.019		37	2	72.637	15.415
20	Diff.	120	913.154		38	2	115.896	16.545
20	Diff.	160	841.381		39	2	73.605	13.155
20	Diff.	200	859.725		40	2	54.8	12.833
20	Diff.	240	905.32		41	2	62.871	15.173
20	Diff.	280	760.599		42	2	85.469	17.191
20	Diff.	320	773.699		43	2	164.644	18.24
20	Diff.	360	711.541		44	2	46.649	13.317
20	Diff.	400	614.391		45	2	36.964	15.577
20	Diff.	440	667.807		46	2	56.092	14.366
20	Diff.	480	558.312		47	2	157.864	19.531
20	Diff.	520	300.248		48	2	59.078	14.85
20	Diff.	560	94.0075		49	2	97.414	12.671
20	Diff.	600	97.974		50	2	141.158	13.397
20	Diff.	640	26.6161
20	Diff.	680	14.4914
20	Diff.	720	0
20	Diff.	760	0
20	Diff.	800	0
20	Diff.	840	0
20	Diff.	880	0
21	Diff.	0	887.572
21	Diff.	40	881.553
21	Diff.	80	675.836
21	Diff.	120	709.521
21	Diff.	160	534.994
21	Diff.	200	566.432
21	Diff.	240	628.618
21	Diff.	280	538.41
21	Diff.	320	442.289
21	Diff.	360	424.46
21	Diff.	400	165.993
21	Diff.	440	110.33
21	Diff.	480	61.7581
21	Diff.	520	170.447
21	Diff.	560	202.422
21	Diff.	600	113.174
21	Diff.	640	122.322
21	Diff.	680	134.483
21	Diff.	720	167.913
22	Diff.	0	69.7382
22	Diff.	40	310.223
22	Diff.	80	432.358
22	Diff.	120	577.735
22	Diff.	160	523.716
22	Diff.	200	640.638
22	Diff.	240	705.224
22	Diff.	280	727.748
22	Diff.	320	750.578
22	Diff.	360	588.128
22	Diff.	400	894.045
22	Diff.	440	799.564
22	Diff.	480	890.894
22	Diff.	520	801.246
22	Diff.	560	518.255
22	Diff.	600	698.061
22	Diff.	640	754.094
22	Diff.	680	850.199
22	Diff.	720	882.247
22	Diff.	760	773.22
22	Diff.	800	581.482
22	Diff.	840	553.718
22	Diff.	880	272.201
23	Diff.	0	662.324
23	Diff.	40	652.249
23	Diff.	80	692.488
23	Diff.	120	655.973
23	Diff.	160	776.849
23	Diff.	200	829.144
23	Diff.	240	810.518
23	Diff.	280	889.972
23	Diff.	320	723.41
23	Diff.	360	620.689
23	Diff.	400	652.622
23	Diff.	440	684.897
23	Diff.	480	851.604
23	Diff.	520	795.628
23	Diff.	560	746.184
23	Diff.	600	707.724
23	Diff.	640	813.174
23	Diff.	680	788.116
24	Diff.	0	698.048
24	Diff.	40	902.651
24	Diff.	80	822.168
24	Diff.	120	910.747
24	Diff.	160	914.714
24	Diff.	200	983.007
24	Diff.	240	903.887
24	Diff.	280	894.016
24	Diff.	320	882.677
24	Diff.	360	801.379
24	Diff.	400	833.978
24	Diff.	440	695.775
24	Diff.	480	589.917
24	Diff.	520	889.927
24	Diff.	560	880.031
24	Diff.	600	1003.27
24	Diff.	640	994.643
24	Diff.	680	958.572
24	Diff.	720	1120.76
24	Diff.	760	1145.09
24	Diff.	800	916.294
25	ACD	0	744.643
25	ACD	40	791.993
25	ACD	80	745.285
25	ACD	120	962.61
25	ACD	160	811.089
25	ACD	200	922.089
25	ACD	240	853.848
25	ACD	280	1024.11
25	ACD	320	1338.71
25	ACD	360	1414.52
25	ACD	400	1573.87
25	ACD	440	1968.49
25	ACD	480	1978.22
25	ACD	520	1987.48
25	ACD	560	1923.52
25	ACD	600	2269.86
25	ACD	640	2061.83
25	ACD	680	2151.01
25	ACD	720	2155.67
25	ACD	760	2071.06
25	ACD	800	2256.45
25	ACD	840	2308.86
25	ACD	880	1993.37
26	Diff.	0	299.973
26	Diff.	40	341.049
26	Diff.	80	369.576
26	Diff.	120	541.12
26	Diff.	160	507.558
26	Diff.	200	260.992
26	Diff.	240	407.664
26	Diff.	280	483.305
26	Diff.	320	530.609
26	Diff.	360	637.832
26	Diff.	400	581.584
26	Diff.	440	571.476
26	Diff.	480	549.025
26	Diff.	520	447.237
28	ACD	0	515.333
28	ACD	40	767.781
28	ACD	80	656.322
28	ACD	120	734.621
28	ACD	160	859.318
28	ACD	200	1190.43
28	ACD	240	1007.74
28	ACD	280	997.461
28	ACD	320	1068.13
28	ACD	360	1031.48
28	ACD	400	1357.33
28	ACD	440	1320.71
28	ACD	480	1435.74
28	ACD	520	1447.48
28	ACD	560	1637.99
28	ACD	600	2051.61
28	ACD	640	2304.73
28	ACD	680	2462.42
28	ACD	720	2434.78
28	ACD	760	2758.03
28	ACD	800	2468.35
31	ACD	0	530.096
31	ACD	40	470.604
31	ACD	80	506.109
31	ACD	120	568.006
31	ACD	160	552.86
31	ACD	200	549.174
31	ACD	240	591.077
31	ACD	280	663.261
31	ACD	320	861.267
31	ACD	360	1024.39
31	ACD	400	979.858
31	ACD	440	1343.36
31	ACD	480	1584.61
31	ACD	520	1695.85
31	ACD	560	1729.2
31	ACD	600	1829.83
31	ACD	640	1764.1
31	ACD	680	1735.36
31	ACD	720	1522.41
32	Diff.	0	388.516
32	Diff.	40	563.122
32	Diff.	80	613.81
32	Diff.	120	741.636
32	Diff.	160	1020.14
32	Diff.	200	1093.11
32	Diff.	240	1171.86
32	Diff.	280	1026.56
32	Diff.	320	913.795
32	Diff.	360	1017.71
32	Diff.	400	815.201
32	Diff.	440	819.796
32	Diff.	480	758.153
32	Diff.	520	673.618
32	Diff.	560	461.23
32	Diff.	600	630.486
32	Diff.	640	1003.62
32	Diff.	680	1550.19
32	Diff.	720	1862.15
32	Diff.	760	1754.76
32	Diff.	800	1662.28
32	Diff.	840	1738
32	Diff.	880	1613.72
36	ACD	0	678.626
36	ACD	40	589.265
36	ACD	80	627.769
36	ACD	120	668.843
36	ACD	160	847.1
36	ACD	200	1061.06
36	ACD	240	1367.44
36	ACD	280	1324.2
36	ACD	320	1550.02
36	ACD	360	2311.36
36	ACD	400	2516.18
36	ACD	440	3010.53
36	ACD	480	3389.92
36	ACD	520	3616.35
36	ACD	560	3948.4
36	ACD	600	3930.98
36	ACD	640	3901.4
36	ACD	680	3752.69
36	ACD	720	3206.38
38	ACD	0	425.527
38	ACD	40	379.617
38	ACD	80	571.733
38	ACD	120	517.791
38	ACD	160	617.051
38	ACD	200	514.73
38	ACD	240	680.878
38	ACD	280	608.71
38	ACD	320	775.889
38	ACD	360	677.67
38	ACD	400	698.769
38	ACD	440	767.433
38	ACD	480	806.757
38	ACD	520	943.767
38	ACD	560	951.829
38	ACD	600	1105.86
38	ACD	640	1145.53
38	ACD	680	1449.21
38	ACD	720	1438.79
38	ACD	760	1407.74
38	ACD	800	1576.4
38	ACD	840	1428.19
38	ACD	880	1107.66
42	ACD	0	0
42	ACD	40	0
42	ACD	80	0
42	ACD	120	0
42	ACD	160	52.08
42	ACD	200	286.72
42	ACD	240	286.069
42	ACD	280	272.259
42	ACD	320	556.505
42	ACD	360	781.96
42	ACD	400	1368.39
42	ACD	440	1785.45
42	ACD	480	2144.76
42	ACD	520	2487.76
42	ACD	560	2444.4
42	ACD	600	2638.72
42	ACD	640	2778.26
42	ACD	680	2775.99
42	ACD	720	2751.06
42	ACD	760	2620.12
42	ACD	800	2640.07
42	ACD	840	2360.13
42	ACD	880	2392.2

[truncated: 7 more sheets: Supplementary Figure 3, Supplementary Figures 4A-B, E-H, Supplementary Figures 4C-D, Supplementary Figure 6, Supplementary Figure 7, Supplementary Table 1, Full statistical data ]
